# Supplementary material for: Mid-old cells are a potential target for anti-aging interventions in the elderly
Source: Nat Commun. 2023 Nov 22;14:7619. doi: 10.1038/s41467-023-43491-w (PMC10665435; doi:10.1038/s41467-023-43491-w)
Supplement: Supplementary file 4 — Supplementary Data 1 [file 41467_2023_43491_MOESM4_ESM.xlsx]

## Sheet: decreasing_genes
LDB2
WDR91
CILK1
WTIP
NDFIP2
FAM20C
PILRB
RBPMS2
KIF26B
CACTIN
NFIA
MEGF6
GNRHR2P1
EMP2
ZBTB9
AKAP8
MACROD1
NCOR1
ATAT1
LRP5
NA..7
SYT15
MIOS
MAML1
NA..8
X.16
X.19
NFATC3
ATP2A2
X.21
MTRES1
MAF
CXCL12
SAMD1
RPL12
ZNF521
ALPK2
RRBP1
METRN
ESF1
STAU1
INPP5J
GBP3
TADA1
UBE2J2
GRIN2D
CD99
RSF1
RPL23A
ELF2
NSD3
IRF1
PMS1
XPA
NUFIP1
TRMO
ANP32B
X.26
PITX1
CACNB3
NSUN6
WEE1
NLGN3
RANBP17
MAP4
SLC24A1
MTO1
MTMR4
SEPTIN4
ENTR1
IFFO2
LINC02593
TUBB
SIPA1
PAXIP1
RPL18AP3
EPAS1
YPEL3
OGFRL1
KLC2
NA..20
EIF3E
DR1
NCOR2
UTP14A
X.36
NPAS1
X.38
PPDPF
RPL13
RBM26
X.40
SLC4A2
PCGF6
X.44
ZNF706
UNC119
SEMA3B
SMPD2
OPTN
ITIH5
ARPC2
X.47
NCBP2
COL4A1
CAD
EMILIN2
UCP3
ZSCAN9
AURKC
TNFAIP8
CHTF18
DLG3
LRCH4
ZBTB45
FAM76B
CLASP1.AS1
PRKAR2B
ALDH1A1
SLC25A27
PRDM6
ACTR10
ELOVL2
C11orf68
X.57
VWA1
TNFSF4
RAB24
PRMT2
MAPKAPK5
FAM162B
WIPF2
FASTKD3
RAP2A
SENP3
TWNK
TMTC4
INO80E
BNC1
DFFB
X.61
BCL7B
TBL2
APOBEC3A
RAB6C.AS1
RALBP1
L3MBTL1
PBDC1
CUL3
NQO2
ISG20L2
EIF4E2
SRSF6
CD63.AS1
PFAS
IRF2
TCTE1
GRWD1
LDLRAP1
WHAMMP4
X.68
X.70
CHRD
FAIM
UBAC1
WEE2.AS1
MED9
ZKSCAN8P1
CDYL
CARHSP1
NME4
ARL2
PDF
MTIF2
NA..43
AP2A1
SCAF8
PAXBP1
AIDA
PDCD6IP
OPRL1
RBM22
RTN4R
F3
NFKBIL1
CGB3
LHB
ECH1
DDIT4
HLA.DPA1
VSIR
ME3
TRAPPC9
MCPH1
KIFC3
NLRC5
ATF1
ARID2
NAA38
IFT20
ITSN1
RAD23A
ARHGAP6
RXYLT1
CNPY3
PCDH10
HES4
PIR
PDZD4
FAXC
ACBD4
ABCG4
COA7
NOA1
RUFY2
PHACTR4
X.94
CCS
AARSD1
CHMP4B
PRKCA
SH2D4A
SON
IFT81
CTU2
ENY2
RPL6
NPRL3
NPM3
AGK
EPN1
EXO5.DT
USP25
DOCK1
RFTN1
RSPH4A
RWDD1
CLEC3B
TOX.DT
UBE2N
ZRANB1
BABAM1
TYK2
SPIN2A
IGHMBP2
MRPL58
ALKBH3
GOLGA8M
SPTLC1
CIB2
EIF2S2
SCARF1
EEF1G
SENP7
TMF1
NA..62
HIVEP2
X.122
FYN
SIMC1
PRPF8
AIP
CDC42EP1
RASSF7
SYNJ2
MOV10L1
RNH1
ZNF879
TULP2
TWF2
ZNF579
MAMSTR
X.128
EIF4EBP1
UBQLN1
APOD
SCNM1
SAMD14
CGB5
VPS72
RELN
ZNF594
MYH3
TRPV4
TLR9
AMOTL2
CLPX
TMEM220.AS1
HYKK
HR
NA..68
RFLNA
RFXAP
HCG15
SLC49A3
KCNT2
PHIP
TPBG
FIG4
ZBTB24
CYS1
RAI1
NEK4
IGFBPL1
OXT
CHD1
MNS1
DROSHA
PITPNA.AS1
LMNTD2
NGDN
LOXL1
UBALD2
CCDC124
X.139
PPP1R26
AR
SMARCC2
ENC1
F12
MOCS1
TRA2A
SEPTIN8
NEDD9
SART1
ITM2C
STK24
HTR2B
SIPA1L2
RBM25
LGALS3
RCN3
RILPL1
SREK1IP1
SOX12
TXLNA
AHCY
ZNF660
INPP5E
ADGRE2
X.154
FREM1
NBPF2P
PAQR5
ZNG1A
MYOF
PTMS
PRELID2
ZNF326
EEF1A1P6
NA..79
FLNA
PDLIM7
TRAP1
AGER
AKAP1
COIL
X.160
ABR
ZYX
GPBP1L1
GCFC2
RTL8A
ADARB1
MBIP
TMEM52
C17orf97
LPAR1
STAMBP
PALM3
UBXN2A
TCERG1
RASSF6
ZNF710
CHD4
RUFY1
BASP1
PTPRN2
NPTN
PHPT1
NOP16
RAD23B
ZMAT2
ALDH1A3
GYPC
RPF1
DYNLT2
SETD2
GMDS
PLPP3
SPIN2B
ROBO2
PARP16
NTN4
GACAT2
MAP1LC3A
RSBN1L
NA..89
SYDE1
SRM
PSMB10
MT1M
CLUAP1
SPATA20
SLC12A9
PITPNM1
NA..90
R3HDM1
GTF2E2
MYL3
WFDC1
UBQLN4
PTH1R
X.185
SMAGP
RPH3AL
PPID
SETDB1
ZNF217
MCM9
HHEX
FAT1
FMR1
X.187
PPP1R18
X.189
CDK16
NRDE2
VPS54
SMC6
LIPE
CCDC102A
CLCF1
MASP1
C3orf70
X.195
ZNF696
ACTN1.DT
BBIP1
X.199
PIGBOS1
STK32B
X.201
WASF2
DCLRE1C
GTF3A
CSPG4
SSBP3
EPHB4
NA..101
KCTD9P2
CUL7
ZNF865
X.209
TPD52
POLR2A
CLYBL
TSEN2
GSDMD
ACIN1
TOX2
TRIP11
RBM14
IFITM2
CAVIN3
ZFP62
UCN
RAB4B.EGLN2
ZNF513
RPL30
CRIP1
RNF40
IL17RC
VPS35L
KLHL5
HLA.C
ICAM3
SHLD2P3
POLR3D
FAM151A
EEFSEC
RBM27
BEND6
PFN1
RHOG
BRCA2
TDRP
RWDD3
ACTR5
MYL9
PRKRA
POP7
SLC10A3
DENND3.AS1
ATRX
NA..112
ITGA9
R3HCC1
TMEM250
MPG
SASS6
LRRC75B
DMAP1
IRX2
NA..115
NQO1
CYP21A2
HARBI1
DOCK11
HNRNPU
GSE1
CCT6B
CCDC71
B4GALNT2
TAF11
CFD
FMOD
TGM1
RSRC1
X.240
LINC01583
X.241
ZIC1
CPT2
RDX
X.243
HMGB3
NA..123
TRAM1
TMED9
NA..124
X.246
DXO
TOP1MT
ARFGAP3
HCN2
NA..127
PRPF6
XPC
TENT4B
MOSPD2
CELA2B
FXR2
LPAR3
NA..128
ASIC1
ZFYVE16
TBX4
PRPF38B
MED19
ZPR1
LRP1B
PTCH1
OR2A1.AS1
RTN4RL1
HLA.F
PHGDH
FSD1
X.262
RPUSD2
SH3GLB2
SECTM1
SECISBP2
FANCA
PPP1CA
RBM4B
HOXB2
SLC39A4
NA..133
SMAP1
PTK7
EPS15L1
NUCB2
C6orf62
CUL9
SRF
PHF14
ID1
STRN4
NA..135
PYURF
MCAM
MED10
ARSD.AS1
LATS2
TIRAP
MLLT1
MSTO2P
FOXK2
ABHD18
C11orf54
DHX35
BCAR1
UBE2R2
NUP153
RIOK1
RNF20
X.275
PABPC4.AS1
CDH11
HIC1
FAM107B
ZKSCAN8
X.278
FLYWCH2
NPM1
SPATA6
RXRA
ACTC1
NIBAN1
KLHDC3
IL17RB
CALHM2
TSHZ1
MMP24OS
ZNF75D
MKS1
MZT2A
KIF7
NA..148
DGCR6L
FKBP15
DHX33
TWIST1
CHD3
LARP7
ARHGEF18
PEX11G
PLEKHF2
CNN1
HDLBP
X.290
SOX13
PAQR8
RIPOR2
BAIAP2L1
TCF7L1
DENND2A
AMZ1
NA..153
PIWIL2.DT
C9orf78
ECPAS
ODF2
MPI
DNALI1
THAP9.AS1
GNB4
WASH8P
ARHGAP33
ZNF740
USP1
IRX2.DT
VPS36
RNASEH2B
TIAM2
BRD3
SSBP2
RBMS1
ANKZF1
CWC22
AZI2
DUSP22
X.309
ZNF436
RTF2
ESPNL
ZBTB17
DPF2
TMUB1
X.312
MYH2
FAT4
PITX2
ANKRD53
NA..158
RPS4X
PRELID3B
MAP2K7
TXLNG
VHL
EIF3F
SIRT5
UBAC2
ARGLU1
POLR2J2
USP10
COQ8B
DIMT1
ZSCAN29
CNN2
KLHL42
FNBP1
BORCS8.MEF2B
DAZAP2
FADD
ABHD8
NA..162
X.324
NRP2
ITSN2
FBN2
BRD9
HLA.F.AS1
INO80
SGPL1
GTF3C5
CCDC91
PRICKLE3
KHSRP
DIS3
PACSIN3
MISP3
EFHD1
PXDC1
NA..166
SLIT2
X.333
ERICH1
CDKN1C
DYRK4
ATP5PF
IARS1
X.337
SPESP1
COX10
NA..169
S1PR3
ATG5
TK1
HEYL
X.340
IL15
RNF112
SPECC1
CCNI
X.342
DENND2B
KRT8
ZNF768
IL15RA
ZNF785
ODAD4
PSORS1C1
GNL2
VASH1
RPS6KA2
PATJ
ZBED3
YLPM1
SMIM14
SNX7
NFYC
SMPD4
EP400
DEK
CHKB.DT
SEC63
PHRF1
PPM1B
HSD17B6
ST3GAL2
X.358
CACHD1
TMLHE.AS1
CSRP1.AS1
YWHAH
TAF4
ZNF384
TUBGCP3
ZNF207
F10
HS3ST3B1
KHDRBS1
TRABD
MSL2
STK32C
MPV17L2
SCAND1
PTOV1
MKRN2
X.370
ASAP1
MYL12B
CFAP410
GATD3
BAZ1B
HOXC4
NUDT8
SUDS3
GNAS
TTC7A
LRRC45
CPXM1
EBF4
HOXA13
MICAL1
EFCAB13.DT
AKAP7
SEC24B
ZSWIM7
SWAP70
TAF5L
CWF19L2
MUTYH
NASP
EIF3C
ING2
CAMK2N1
ACBD3
EIF4G1
SPIDR
HLA.H
ZMYND11
HOMER3
ZNF414
X.379
EPM2A
NA..179
SMURF2P1
NA..181
NA..182
COL9A2
RPL19
FBXL6
SLTM
CTDSPL2
GSTT2B
NECTIN2
APOE
APOC1
GAREM2
U2SURP
NUDT11
WDR5
SRSF2
X.384
ATF6B
DDX55
NUBP1
MRTFA
HYPK
MED17
DCAF11
BOK
MPHOSPH10
FBXW8
FBH1
ATP6AP1.DT
LRRC56
TTC21B
TDRKH.AS1
GATAD2A
TET2
ABCC3
PDE4A
NFYB
SOCS2
EVA1B
GOLGA8EP
MME.AS1
GAS1RR
SDHAP3
TFAP2C
DDX59
RASA3
PDCD2
MRPL4
SLC26A6
HOXA10
ZNF285
CPAMD8
MYBL2
CEP131
MED4
ZMYM4
FBXW5
FAHD2B
GNAZ
MICALL1
POLR1D
NA..196
RING1
SNHG5
SERTAD4.AS1
TOP2B
DLGAP4.AS1
PLCL2
LZTS1
HMGXB4
MELTF.AS1
DKKL1
PTPN2
X.415
SAV1
MRPL24
TNFAIP2
NT5C
TMEM43
ST6GALNAC5
NOP14
NA..200
ARL13B
RAD51D
U2AF1
CBS
ZCCHC3
GRM4
PRKAB1
EEF1A1P33
LHPP
RAB42
TAX1BP1
MIER2
BCAT2
TGFB2
FOXO1
DAAM2
GABRE
PKN1
TRIR
GGTLC1
AGBL5
EXT1
MAPK12
CCNY
MSL3
ZBTB39
CUTALP
TMEM186
PTPA
X.426
ZNF22
FAM241A
GNG8
SHLD2
HECA
BCL9
ATXN1L
TASP1
SYCE1L
GPSM3
X.432
CBR1
EDF1
SGMS1
X.436
MSX2
SAP30BP
OBI1
PTGIR
VWA5A
STK10
CADPS2
UBXN4
N4BP2
PHB2
LINC01123
NA..213
HSPA2
WRNIP1
TMTC2
PGGHG
HYOU1
CHCHD10
RGL3
UBE2D3
MRPS34
PTPRE
SERPING1
NCK1
ZC3H18
ADGRA2
X.452
RNF2
SUPT3H
PPT2.EGFL8
UBTF
RBM42
PRR5
AHDC1
SGO1
DOHH
DAXX
ULK4P3
JAZF1
ZNF300P1
NCOA5
X.459
TNIP1
SUMF2
BMP8A
RFLNB
HGS
MSL3P1
NPB
TRIM26
PLEKHA5
APOM
CDC42BPA
NUCKS1
ACTG2
FRS2
EIF3H
ZFPL1
UTP23
TDRD3
MSANTD4
PTP4A3
NT5DC2
AGRN
CYP2T3P
GNAI2
DGKZ
HNRNPUL2
TAB3.AS2
TMCC1
NAA16
AUNIP
PRXL2B
MRPL57
PIGO
MRGBP
DSTN
CCDC174
RBMXL1
NA..228
X.476
MTERF3
HEY1
ESS2
EXOSC10
X.485
CRLS1
X.486
KRT86
X.488
SNX15
CHTOP
RMI2
HMGN4
ATXN7L2
EEA1
NA..229
CARM1
MACROH2A2
MCL1
DDX42
EHD2
GABRR2
SLC9A3R2
PHF3
X.497
LINC01786
HNRNPUL1
CCDC9
NCAPH2
C9orf40
CARD6
PLCD1
ZFYVE19
AMER1
FOXF2
PTRHD1
MED30
DNAAF5
ADH6
EPC1
IBA57
NRBF2
NA..239
COL5A2
NOL10
GNE
FBXL4
LNP1
ZSCAN26
DLL1
UBE2M
RHOT1
USP32
BIRC5
RUNX1T1
CLUL1
SOCS1
ULK4P1
X.509
MZT2B
X.510
TUBA3E
SULT1A3
SLC43A3
FUT3
TBX19
C1QL1
ACSL3
PSG5
BAG6
CEP164
LUC7L
NAALADL1
FMNL1
STEEP1
RIPK1
TMEM205
DBP
TEX22
TCF3
NA..253
TARS1.DT
LLGL1
ALX4
LRRC40
PLXNC1
LMOD1
FSTL1
GTF2H4
PIGZ
ARHGEF35.AS1
ZC3H6
RHOA
FIS1
CENPJ
GABPB1.AS1
SEMA3D
HOXA11.AS
GOLGA4
TMEM123
USP28
POLR3GL
SYCP2
SLU7
POLR2J4
KIAA0753
ATG9A
DCLRE1A
RNASEH2B.AS1
STX8
DTX4
GSR
IBTK
BRIX1
GOLGA8F
PIK3CD.AS2
ARHGEF19
PGM1
RYBP
RBL2
ISYNA1
FARP1
GSTA1
UTRN
ARAF
PSPH
NA..258
NAALADL2
CSTPP1
RBP1
HEBP2
PEMT
BRD7
GLIS1
X.558
ZNF407
FAM167A
NA..262
RSPH9
PPARD
MSH6
FANCE
EIF3L
SLC26A3
CCDC170
TLN1
UBAP2
CHMP2A
CHRAC1
WDR33
AHRR
PCTP
CSPP1
C1orf131
CRABP2
GOLIM4
YDJC
SMIM20
PLCD3
RANBP3.DT
MKX
SENP1
POGK
ATP1B1
TADA3
MEIS2
WDR18
PLAGL2
SPINDOC
X.573
LSM14A
EPN2
PLEKHO2
ACOT2
SSC4D
KRAS
LARS1
TMEM64
FLNB
CDC73
EIF4E3
BCOR
KCNIP3
PPIG
RPLP0P6
PRDM11
HSP90B1
CFAP52
RPLP0P12
TENM2
WDR13
CDK11A
X.584
PPP1R14B
TAF12
RPL8
ALPP
EFNA4.EFNA3
GABARAPL1
TRIM27
VPS52
DCP1B
AFF2
THRAP3
ZNF730
PHLDB2
MIR210HG
GGN
ACVRL1
APPL2
S100PBP
LPGAT1
ZBED1
NSMCE1
BAZ2B.AS1
X.598
PINK1
GAPDHS
ETV2
DBNDD2
ABHD17AP4
PDS5B
ZNF92
TRIM50
PTPN13
POLE3
X.606
IQCH
CNTLN
NA..284
DHX38
NRL
DAZAP1
ZDHHC8BP
X.609
DUS3L
CCNG2
RTL8C
X.611
HS6ST1
VAPA
PHF7
NINL
TOM1L1
X.612
CTTN
MPHOSPH8
DGCR6
GOLGA8G
SLC17A7
CDC16
LRRC8C.DT
TIMM44
HSCB
MEX3C
CGAS
TPTE2P1
MAK16
GNB2
KAZN
CHRM2
FAM86C2P
F2R
X.619
RCOR2
C8orf58
ACTB
CNKSR3
FLOT2
PLCB3
TUBA1A
NAA60
STX11
SERPINH1
PASK
DHRS12
DCLRE1B
SMARCAL1
CNOT9
STK11IP
DEFB131B
TENT5B
DUSP23
UBTD2
TAGLN2
TSEN15
SMARCC1
CCZ1
ZDHHC18
RUNX3
LRWD1
NA..294
ZNF530
TSR3
TSEN34
SFPQ
GPATCH1
ABHD13
ARSI
NXN
ERRFI1
NRSN2.AS1
CNKSR1
KRT87P
PHF12
X.648
CEP192.DT
DNASE2
LENG1
MAD1L1
NETO1
STAT3
OPN3
EBAG9
TLE4
DCAF15
FIGNL1
SVBP
TRPC3
BRME1
UBR2
DDX11.AS1
METTL4
EEF1A1P5
LMNTD2.AS1
LAS1L
ZNF24
FLT3LG
WASF1
CORT
ZC3H4
PTGFRN
AP2M1
FOSL2
HOTTIP
ST6GALNAC6
MARK2
SYNC
C1QL3
CORO7.PAM16
DNAJC21
NA..313
WIPF1
SERTAD4
DUS4L
CARMIL1
FBXO25
AGTPBP1
CASP7
ANXA2R.OT1
FLII
FIP1L1
NA..314
CPSF1
ABRAXAS1
PAXIP1.AS2
PLAC9P1
MTCL1
SLC1A5
TRAM2.AS1
TMEM30A.DT
FAAP20
PIM1
MIR1915HG
FGF2
CDPF1P1
X.674
MED22
NA..317
CKAP4
POLD3
EHMT1
SHROOM1
GAS8
IDNK
NT5M
CHRFAM7A
NIN
HLA.J
CHST15
X.679
PLXNB3.AS1
ENO1
XPNPEP2
CUEDC1
ZNF844
SMARCB1
MAN2A2
EEF1A1
TARS1
SBF2.AS1
VPS9D1.AS1
DLK2
X.686
NUB1
TFCP2
ZNF362
AEBP1
X.688
X.689
TMSB10
SOCS2.AS1
NA..321
STIM1
PAX3
TRIM44
MESP2
X.692
LINC00680
NES
HESX1
MTCP1
DDX12P
WNT5A.AS1
CYTH1
NPEPL1
NA..325
IFT74
CAST
WAC
RPS6KB1
ENOX2
MAGI2.AS3
DAB2
LINC01547
TMEM134
GALNTL6
NXNL2
PXN.AS1
STAT5B
MEX3A
ZSCAN12
RTEL1.TNFRSF6B
USP6NL
MACROD2
PXDN
CCN4
SEMA3F
NA..329
X.709
YBX2
ACSS1
VARS2
SMIM1
SUN2
ZFYVE21
LGALS9
NR2F6
TENT4A
LITAF
USP45
SNTG2.AS1
AGMO
RAB10
LRIG3
IL19
CPNE2
ZNF711
ZBTB5
PPP1R35.AS1
ULK2
GANAB
ARMC5
ASTN2
PLEKHG2
KLC4
TET1
CGB8
HNRNPR
TTC12
FLOT1
SSH3
BEX3
KCTD18
SMC3
CDV3
PABPC4L
MLH1
RAB12
H1.10.AS1
TNIP2
TBX6
HOXA11
POLR2J
RASSF4
IMPACT
DCLK2
DDX47
X.747
DDX51
BLVRA
X.750
AXIN1
DDX39B
EEF2
ZFTA
SOCS3
ENPP2
RPS6
RCC2.AS1
SLITRK6
X.756
GPR161
FBLN7
WNT5A
SMARCD2
OCEL1
NA..355
DNMT3A
CYP27A1
CDC25B
MAVS
QRICH1
LINC00525
PYCR2
LTK
SORBS3
SENP6
ZNF532
LLGL2
NOTCH1
JAZF1.AS1
CCAR2
USP43
NOLC1
ACP1
VIT
ARHGEF34P
PHOSPHO2
X.771
FES
CGB1
GLRX5
ALG1L2
SEMA4G
KCTD14
X.777
MRPS31
CDC42EP4
AKT1
TPM3
TSPAN32
PKN3
ARHGAP4
SDK2
FKBP2
BROX
TRAF3IP1
PRDX5
ANAPC1
FAM50A
GADD45GIP1
ATAD5
TRIM7
GPS2
TNS3
HERPUD2
ETFB
ST6GALNAC3
PTP4A2
GIPC3
PARP14
GOLGA5
HAUS5
SFMBT1
TCOF1
NT5DC4
RAB15
ATP5F1D
CIRBP
PEAR1
POC1B.AS1
PGBD1
GART
MCUB
SEPHS1
TUBGCP2
GGT5
SF3A1
GPC1
X.800
NA..367
PHF2
X.801
TMCO6
CCDC120
YBX1
FBXW4
PIK3CD
ZCCHC8
C18orf21
MGAT1
MBLAC2
MDC1
DYNLT5
VASN
ERBB3
UBXN6
CHAF1A
PLCB2
ZBTB26
NSFL1C
PDCL
CTSV
RPL35
DNAJC22
ING1
PCDH18
DGCR8
ARID1B
EVI5L
SYBU
MYL5
X.811
CREBL2
CRISPLD2
SAPCD1
BAD
HAAO
REV1
TAF3
PTER
RPS4Y1
FARP1.AS1
TCF12
ROBO1
STAG1
ZNF524
MAGOHB
PABPN1
TRIM24
ZNF200
CAP2
HOXA7
UFSP2
MEIS1
CHKA
PITPNA
ENSA
BAIAP2L2
ELAVL2
CHMP3
NA..381
CGB2
CDCA7
ARNT
SCGB3A2
C8G
DIS3L
UBE2C
RUVBL1
STX2
ULBP1
RBM39
TTC33
ERCC3
AP2A2
NDUFA4
FGFR3
CCDC12
X.827
CTCF
KAT6B
JHY
LAMB1
ATP6V1G1
MYOZ1
APOLD1
ZNF777
NA..388
NA..389
ARHGAP23P1
LMO7.AS1
TACR1
PYGO2
X.835
RAVER2
CNOT3
EPSTI1
CCNA1
NA..393
EPRS1
HMGN3.AS1
SFSWAP
ZFAS1
MAP6D1
ZBTB6
E2F4
PARVB
X.841
TNNT1
TTF1
IFT57
MTFP1
PARVA
ARR3
MRI1
NACC1
X.845
TRIP10
SH2D3A
TRAM2
TUFT1
PRUNE1
NKAPD1
ECM1
SF3B4
OBSL1
ATPAF2
CXXC5
RPS5
RAMAC
MYO1C
SLCO2A1
TOP3A
KIRREL3
HILPDA.AS1
WDR48
CRNDE
POC1B.GALNT4
LTBP4
CFI
X.857
RAD17
CCDC50
EMSY
ZNF511
CIR1
LOXL2
PTPRU
MYO1B
FCHSD2
CEP135
CFAP46
RELL1
HMGN2P8
EXOSC5
LBR
MRPS26
RWDD4
ACTN1
C14orf93
PIH1D1
CHST1
SOCS6
DDX21
TRMT6
ZDHHC7
ARAP3
RPS10
ZNF724
TBX5
KCTD13.DT
OSGEP
DIO2
HEATR6
FBL
NRSN2
RAC3
NA..417
PROC
ZNF70
NIPAL4
NA..420
ATXN2L
INSYN1
GMEB1
ANO6
INVS
AJUBA
SHF
SCMH1
MYO7B
THBS1
X.879
FBXO34
X.880
BCAM
GUCY1B1
RBBP6
METTL22
WRN
BDP1
GBA2
DESI2
XRCC1
X.886
TAB1
TMCO3
MEPCE
PGRMC2
FBXW12
EMC10
ZNF688
PPP1R35
NUTF2
VASP
LYRM1
ZNF146
NUDT16
LAMP3
ANKRD27
CALCRL
UBXN2B
TPT1
X.894
INKA2
PCCA
UPF2
NR1H2
PRPF18
RRP7BP
NA..429
S100A3
SMAD3
PHETA2
CXCL1
PRDM15
AGPAT2
RRP9
NELFB
X.899
TBPL1
KRT81
ZNF668
ZNF646
AADAT
SIN3A
ELFN1
CACNA2D3
VEZF1
LINC00511
PEX1
THEM6
NSRP1
THAP12
RALGPS2
GOLGA2P10
TBL1X
PTBP3
CCDC117
MYADM
RPAP3
X.908
NELFCD
CLASRP
SNRNP70
CUX1
ITGA8
TRIM25
PDGFD
MORF4L2.AS1
C3orf49
COBLL1
NEDD8.MDP1
X.911
FAM120A
ERP29
NPTX2
KNOP1
MICOS13
CPT1A
TEN1
TOR4A
PROSER2.AS1
ATP5MC2
KIF27
C22orf46
AHCYL1
L1TD1
ADAT2
PRRX2
NA..440
NDEL1
ASPDH
MEX3D
PIAS4
KIAA1586
WDR1
TRIM65
UBL7
BEND3
PCBP3
ZNRF2
ARPIN
MAP2K2
MSH3
EMILIN1
PUM3
USP40
GTF2IRD1
TTLL12
TSPO
GCLC
KCNS1
CEP63
LSM12
MCM3AP
VAV2
LRRC71
C21orf58
PCNT
ERBB2
SYNPO
SNAPC1
SHB
MIS12
GLI3
FILIP1L
C22orf39
FOXM1
GPR157
AFAP1L2
ITGA1
DHX37
PLXND1
CIZ1
ANAPC16
TCHP
DYNLRB2.AS1
RNF217
TACC2
LIMD2
WBP4
CEP57
FYTTD1
THBS2
KCTD5
GPKOW
X.941
ARID1A
GPX8
SLC39A7
TXK
NA..454
TSPOAP1
NA..455
VPS51
FAM120A2P
NA..456
SET
MXRA5
FIZ1
UBE2E3
COG7
X.947
SOCS5
ZSWIM9
PDLIM1
GPR137
MED16
SPATA5L1
PROSER1
LINC01119
TSC22D4
ZBTB4
PKNOX1
TOX
DLG1
FBXO42
SH2B2
ZFAND3
SAFB
TPM2
DTD1
OSBPL11
RNF214
CDK5RAP2
OPLAH
PKIG
MYH7
HLA.G
[truncated: 817 more rows]

## Sheet: increasing_genes
SOCS4
FN1.DT
ENTPD3
NAGLU
TNNC1
NAXD
NA..2
TBL1XR1
NA..3
DNAH11
Metazoa_SRP
RGPD6
RIMOC1
C3orf52
ANKDD1A
SEPTIN5
BTD
EFR3B
ZFHX2.AS1
SNX29
APLP1
GLRB
DIRAS3
VPS35
EFNB1
BMS1P15
TMEM260
GPATCH8
SHISA4
ATXN3
ZBTB11
CAPZA2
PTPN20
SYN3.AS1
CYP2U1.AS1
LRRC37A5P
GINS3
MOB1A
PCYT1B
DTX2P1.UPK3BP1.PMS2P11
GOLGA7B
MCF2
ZNF230.DT
USP32P4
X.20
TIAL1
LZTR1
CXCL11
CXCL10
SLC50A1
TOB2
P2RX7
NYNRIN
MGP
CDK4
SMARCD3
ABCC6P2
FLVCR2
LINC03002
NA..10
ZNF28
LYST
CLN5
ISCA1
GSTO2
PPFIA4
TLCD5
YIPF6
IRAK2
PPARA
NA..13
PTPN1
GCG
SENP5
IFIH1
LGMN
PDE11A
SLPI
SACS
EXTL1
MIF4GD
PAFAH2
TOB1
FRAS1
ANKRD18A
ENDOV
MED15P9
EIF1
LDAF1
ABI1
SIPA1L3
GGCX
REEP5
FLAD1
SUPT5H
MOB1B
XPNPEP3
LCOR
FAUP4
X.30
DHCR7
NA..19
X.35
ZNF572
SLC30A4
NA..21
PDCD4.AS1
MSRB3
EPHB1
C1orf220
ATP11B
NARS1
HPS5
C7
DYRK3
KCNC4
X.39
RGS5
CLDN11
GNAT2
X.41
CNIH3
X.42
PROCA1
SLC25A22
APC
WDR36
C11orf24
DIRC3
PIK3CG
TXLNGY
MANEAL
BMPER
S100A11
DHX32
MED28.DT
LINC01013
TBX2.AS1
RAB11FIP5
DYSF
CCDC142
NBPF20
EBP
TAPT1
LINC02182
FAM3A
CDH4
GVQW3
ETV3
NA..29
ATP2B4
ZNF430
IGF2BP3
SLC39A9
GPNMB
DLL3
SMIM2.AS1
NR6A1
ARHGAP22
CP
X.50
AZIN2
CACNB4
SYT1
CAPN5
ZNF815P
GRIK2
TCF25
FBXL16
SNX32
CGRRF1
MMP10
KCNN2
OTOGL
ZNF275
TMC1
PLEKHB1
PLAT
JPH1
STC1
L3MBTL2
NIPAL2
FAT3
ARHGAP12
FEM1C
AHNAK2
SLC5A10
ART3
CYB561D1
ZNF747.DT
X.56
MTPN
HOXC6
DCP2
NCKAP1
X.58
RGS14
GCSAML
UBR5.DT
AMFR
TRNT1
TNFSF13
SFXN3
LINC01204
CASP2
TP53INP2
ARFGEF2
IL33
GLA
LINC02878
ARL8A
MRO
ATL1
CASQ1
CAB39
SMPD1
MAP2
TIPARP.AS1
SLC6A16
UBA6.DT
LINC01347
PFKFB4
C1orf54
X.67
CREM
TMEM44
CFAP251
CIPC
TM9SF2
EMC7
ERV3.1
AVL9
SNCB
DMXL1
DCDC1
NA..42
C10orf88
ELAPOR1
PAG1
SIPA1L1
M1AP
GDF15
ANKIB1
TSNAX.DISC1
TMEM87B
MUC19
RAB3A
MCOLN3
ZNF585A
SYNJ1
QPCTL
AP5M1
RHBDD2
PDE6D
ATR
VAV3
TEX11
PLCXD3
ZNF222
NMB
FLT4
SUGCT.AS1
LINC00449
ZNF587B
X.84
RRN3P2
EFL1P1
TMEM106B
GLIPR1
ZNF736
NA..48
PNKP
KATNB1
SPNS2
TMEM120A
PPIP5K1
X.86
CRACD
GABARAPL2
CEACAMP9
WDR31
X.89
TBC1D8B
X.90
ZNF669
MANBA
ATL3
UXS1
ZC3H12C
YWHAZ
CES3
SHC3
X.91
CES4A
CCND2
RANBP6
GABRA5
X.92
GGTA1
CBX6
SMIM6
X.93
RNF181
X.96
X.98
FGFR1
CHRDL1
INTS10
USHBP1
NPR3
CYP2U1
IRF7
TCF7
C1D
TMEM231
H2BC4
NA..52
CERT1
HMGCR
NA..53
ZNF761
BTBD9
IRAG1
NA..55
PABIR2
NA..56
DIXDC1
C12orf60
ACLY
ZNF613
ATG4C
RAP1BL
TOR1AIP1
KDR
PPP1R14A
SPINT2
NA..58
ARL4C
KCNJ2
ATP6V0A1
FER1L6
C2orf74.DT
DNM3
ZBTB41
ZNF81
X.108
HGF
RGS20
KDM6A
ADGRA3
DRAP1
B3GAT3
MR1
SLC36A4
X.113
NA..61
HID1
ZNF177
TM2D3
CYB561A3
GM2A
MICA
X.117
X.118
X.119
ZNF578
CNNM1
MARCHF5
GNPTG
COG5
GMIP
LIPT1
LINC02939
H4C8
WDR6
SPRY3
SLC28A3
TCIRG1
ADCY6
DLX1
UBR3
HMGCS1
CEP97
POMK
EME2
AP5S1
NA..66
C3orf18
SLC12A7
NCS1
SNX8
LINC01852
ABCC6
DHDH
CDH26
LIFR
WIPI2
CD68
ZNHIT1
TMEM241
PINLYP
ABHD2
TMEM104
LINC01139
AMZ2P1
LMBR1
RNF32
MIR130AHG
SLC35G1
TSPAN10
CYLD
SEC31A
MRPL52
DAOA
AGL
PAN3
IDH3G
RBMS3.AS3
CPB2.AS1
SRP14.DT
LINC00933
C4orf46P2
ADORA1
MRGPRX3
SPCS1
EBF3
RASD1
X.132
CHIC1
KDSR
DENND4C
YRDC
X.135
HLX.AS1
PARP4P2
PPP1R14B.AS1
DST
X.137
ENPP4
CHFR.DT
GRM8.AS1
TANGO2
ANKRD29
C5orf22
CDH9
PRPF31.AS1
BLZF1
HECW2.AS1
MIR3659HG
POLR3A
AMPD3
DCTN3
ZNF385D
PLEKHA1
RAB29
TNKS2
X.140
TRIM61
PTS
MTA1
TMPRSS7
MFAP3
ELOVL6
LYPLAL1
X.142
SEMA3C
TVP23B
RNF11
MT3
BHLHE41
RGPD8
COL8A1
TEX29
NA..75
ZNF790
BTBD8
JADE2
OSR1
ATP1A3
TRPM7
FCRLA
ZBTB38
LAMA4.AS1
X.146
ACAD10
HECTD1
ZNF614
CLDN14.AS1
CACUL1
ARL5B
NA..76
MAPKAPK3
CLDN12
UPP1
MMP14
NA..77
FAM185BP
X.153
EGFL7
SATB2.AS1
GPR162
SLC40A1
CREB3L2
GEM
PRADX
BACE1
ZNF569
FHDC1
BRI3
SLC35C1
INPP5D
DOCK4
SIL1
NOTCH4
ZKSCAN5
TRAPPC4
PARD6G
MRPS30
ATP9A
TMEM69
IPMK
PALM
X.162
TATDN2P2
PPFIBP1
INF2
ALDH3A2
ST7L
SLC35F3
IL1RAP
SLC35E3
VCPIP1
LACC1
X.167
NEPRO.AS1
USP51
BLTP3B
NGFR
GNRHR2
SLC47A1
KPNA1
X.172
DDX24
COQ7.DT
NCF2
NA..82
NA..83
LTO1
SPRY2
LRRTM2
PTPRF
ZNF3
RORA
PRKAA2
NOL9
TMEM30A
COX7A2
KRTAP3.1
UROD
UCHL3
UBE2B
GALNT12
UNC13A
JKAMP
NA..88
ADAMTS7P4
ENPP3
TMEM132B
ABCA6
SYNDIG1
DCUN1D5
ZNF280D
GCOM1
X.182
GIN1
SLC4A4
LAMA1
TNFAIP8L3
ZNRF3
TMPRSS11BNL
PADI2
TSPAN3
MPPE1
DMTN
B4GALT3
UBR1
MIEF1
MTMR3
TMEM80
NPIPA3
PHTF2
THEM5
SLC9B1
DNAJB14
GLMP
BDH2
CD1D
GNA13
NINJ2.AS1
NA..93
MAPK3
MYBPC3
SNX27
NGEF
PCDHAC2
RFESD
TFIP11.DT
X.188
UPRT
KIF3A
ZNF433.AS1
MMP16
RGPD3
AKAP3
DDX6
RALGAPA2
ZNF665
LEAP2
TTC14
CASC11
X.194
DDX31
X.197
X.198
SAMD9
ZNF826P
X.200
HAR1A
LINC00641
SLC29A1
USP12
FAM81A
DPH1
MMD
LOXL4
SLC2A1.DT
FAM185A
MTR
TDRKH
DCAF10
STXBP5.AS1
ZNF765
ZNF124
ARMCX2
CTSB
NA..102
LSS
LIMK2
MFSD5
SYDE2
EXOC3L1
ABTB3
KNDC1
RNF103
ZKSCAN7.AS1
SLC6A17
ZNF584
LARP4
F8
MCTP2
ATOX1.AS1
TLX2
SLC7A8
LSG1
TMEM254.AS1
X.217
THTPA
VWA8
POGLUT2
X.218
ZNF568
CARS2
IFT80
STXBP1
KLHL3
X.220
PDLIM5
NA..106
NA..107
SLC44A3
DNAI3
AKNAD1
FDPS
SPRED3
NTAN1
NA..108
CCDC110
ACOT11
ADAM23
ZNF234
EEF1B2
IRF3
PPIAP46
EPS8L2
ADCY4
SETD7
PNISR.AS1
ZBTB32
ERCC6
NTF3
FRZB
BRWD1
ASIP
PLCB4
HAUS2
BPGM
BNC2
ALPK1
IQGAP2
RRAGC.DT
FBXO6
FBXO2
Metazoa_SRP.2
POMGNT1
CD38
JMJD4
ELMOD1
FANK1
SPINT1.AS1
ENKUR
GALR2
X.228
X.229
FBXL18
LRIG2.DT
PLPP7
HUWE1
C15orf61
TSPAN7
X.232
X.233
SERTAD1
SLC15A4
X.235
MYH16
MLYCD
NA..117
NA..118
CDC42BPG
ANGEL1
GARIN1B
AKTIP
EVA1C
PRRT3
MRPL43
NA..119
DCUN1D1
NA..120
TRPT1
TEKT4P2
DNAJC27
MIGA2
GALNT7
ALG5
ODR4
LINC00941
RSAD1
GTF2A1L
CASD1
R3HCC1L
X.244
UBL7.DT
ZNF331
ANKRD37
ABLIM3
OSTN.AS1
ESM1
BRINP1
SEMA4F
H2BP1
TMEM86A
ARL6
AHCYL2
PARD6B
ATP6V1B1.AS1
TNK1
ZNF682
CBFB
PGAP1
TAMALIN
ZNF772
MAP7
DNAJC16
FMN1
AP2B1
RETSAT
UQCRB
FAN1
LPCAT3
GP6.AS1
C3orf33
ST3GAL4
N4BP1
SCYL1
NA..130
TMEM50B
ZNF135
STX17
USP20
CTSS
TMEM208
X.256
DCUN1D3
ATP1A1
X.258
SPTBN1
AUP1
CHCHD2
RDH11
FAM174A.DT
H2BC15
C1QTNF1
SEC23B
GRIN2A
NA..134
SMIM7
PFN2
CENATAC
MTX1P1
NECAB3
OSBPL3
GPR153
KHDC1.AS1
VPS41
DPM1
RGPD4
RNF121
SLC20A1
PPCDC
CD81
KDELR3
TCEAL7
USP41
RGS4
CTBS
X.269
SLC1A2
SYT16
ABHD12
SHLD1
X.273
CUBN
CRYM
ALG3
ZNF416
NEK2.DT
NRN1
SSR1
FRMPD3
PFKFB2
DPP4.DT
ACAD8
BMS1P9
ZFP14
STN1
TOR1AIP2
ZNF354A
LRRD1
TBC1D2B
SPHK1
B4GALT6
CSRNP2
TVP23C.CDRT4
KCNQ3
PSTK
X.281
TTLL11
CHM
X.283
X.284
NA..146
ZFAND6
X.285
MAST4
X.286
GPAT4
X.287
INO80C
LPCAT1
SLC25A51
FAM174B
INO80D
DNAH3
ZNF605
LRRC34
PHLDB1
PSG2
BICD1.AS1
SEC16B
SPRY4.AS1
LRRC8B
X.291
APH1A
APBA1
X.292
NA..151
PRUNE2
PTGS1
CDIPT
CDHR4
HSPB8
KCTD13
CYB5RL
NFAT5
ZNF160
MEST
EIF1AX.AS1
TOR1B
CPNE7
NA..154
ZBED5.AS1
PODXL2
X.299
LMAN2L
SERINC3
VSTM2L
MTUS1
FBXO21
TM2D1
HSPB7
LHFPL2
TREX2
GTF2H2C
HDAC11
TGFBR2
MGST3
GPR137B
DCLK1
MGST1
LINC00649
BCS1L
PTGER3
CREBZF
HTR7
RPP30
KIAA1328
CERK
SGSM3
ZNF250
ZNF79
ADGRB2
PLXDC2
RNF32.DT
ZNHIT6
PRDX2
FAM174C
ZNF106
ANKRD7
FAM182B
ZNF500
ANO7
DOP1A
HTT
DEDD2
SPRN
CFAP221
RNF14
FDFT1
CHD9
ZNF45
LRRC58
GUK1
PARM1
CSNK1G1
UNC13D
ARHGAP25
CLDN18
SLC39A8
DPY19L4
PART1
LMNTD1
XRCC4
SCFD2
RNF4
TICAM2.AS1
SERHL
TMEM150C
MEIOB
A1BG.AS1
ZNF483
ERVK13.1
USP34
TGFB3
X.330
NEU1
PICALM
X.334
CLCA2
RNMT
SDCBP2
X.335
SMYD3
X.336
NA..167
BNC2.AS1
NENF
SCAMP1
NA..168
SEC61A1
X.339
RIMS1
TMEM131
X.341
SRSF5
HMGA2.AS1
ZNF764
FAM86JP
X.345
ALOX12.AS1
KCTD7
NA..172
CMA1
DUSP3
ZNF468
SYT5
BMS1P13
GSDME
HAND2
CFLAR
CASP10
AP3B1
SNCA
ARL5A
ABHD6
RGPD5
DCAF4
MXD1
RPL9
FAM200A
CNNM2
X.348
SHC4
EDNRB
KRBA2
SERPINI1
X.349
NFASC
PLD5
SYNGR3
X.350
TXNL4B
TMX3
H4C16
TMEM41B
PKD1L2
ZNF195
STRN3
CMYA5
GDAP1
MCF2L
ARMC10
SLC25A35
PLCB1
ABCC6P1
GAL
ELP4
CRACR2A
KIF1B
ACSL1
DEPDC4
BBS4
ANKMY2
X.368
WNT10B
ZNF137P
TAOK1
NAPSA
ZNF66
PDZRN3.AS1
FAM241B
MBOAT7
PCSK9
DNASE1
SLC22A4
TNFAIP3
WBP2
PGAP2
SYT14
MAP1A
FAM227B
NRG1
NA..177
PPP2R5C
KLHL13
ANKHD1.DT
ZCCHC4
ARHGEF3
X.376
PTCD2
X.377
FRG1JP
RBM33.DT
NA..180
LRRC19
NDRG2
UBASH3B
OTULIN
IFI44L
PDGFA.DT
RBM12B
FAM131C2P
ATP7A
ZNF329
ZNF101
PHACTR1
MACF1
ALKBH6
LBX2
MYO10
CMTM4
TMEM50A
PRMT5.DT
ATP6V0B
X.386
C18orf25
PLEKHM3
PRNP
TBC1D13
CMPK2
HSD17B11
MIRLET7BHG
FAM91A1
TMEM234
RRAGB
CBL
LMO7DN
ACP7
NA..190
HDAC7
LINC.PINT
YKT6
MRAP2
CYP26B1
RPS6KA3
SBNO1
THSD4
LEMD1.AS1
ZNF554
NEK11
TAS1R3
SMG1P2
RCAN1
TYW5
ABCG2
SAMD15
DNAH7
MED31
DYNC1I1
DNMBP.AS1
ZNF737
SELENOI
DBI
C16orf46
X.409
RICTOR
NBEA
CNGA3
PITPNM3
X.410
CD82
ZNF519
TATDN3
CFAP119
GDI1
FAM24B
AKAP12
NA..198
X.414
E2F7
NRIP3
OAZ1
MIR646HG
AMN1
SLC2A11
SLC12A6
PLCXD2
PACC1
MUC12.AS1
ZNF433
GALNT2
PDPK1
TM7SF3
MFAP3L
X.418
CLEC4A
PCNX4
HCFC2
X.420
XYLT1
NA..203
QPRT
INHBA.AS1
PTPRR
IDH1.AS1
KATNBL1
SMG9
SMG1
ABHD17AP3
TMEM45A
CNPPD1
ATP6V1H
ACP6
ZNF596
LDB3
KLHDC2
X.428
X.430
C19orf38
OAS1
ACSM2A
NIT1
HDAC9
ADD3
PPP1R12A.AS1
LRCH2
TSPAN1
X.433
RTCA.AS1
PRDX1
ITGA2
EDIL3
PJA2
PRSS23
NINJ2
DHRS7
MRPS35
X.438
DNAJC18
SUSD4
CDON
ZNF875
MIR548XHG
SNHG14
SLC2A13
FHIP2A
PLPPR3
GSTP1
X.446
SUGT1P3
DMTF1
XRN1
VAT1
CHST10
COQ10B
POU2F2
LOXL1.AS1
MAPK10
NA..218
DUSP19
CAMK2G
PREPL
X.450
NBEAL1
MRAP.AS1
CELSR1
PCLO
LINC01798
SUMO3
TLR3
SDR39U1
KHNYN
HPSE
ACTN2
RRN3P3
STK17B
PLA2G4A
PHC3
VPS53
ZNF700
PSME2
DERA
CHST11
ZNF300
AKR1C3
SH2D6
CPEB4
MIGA1
X.461
GYG2
PCOTH
NBEAP1
X.463
MFSD8
LRRC37A
MINCR
ADCY10
NA..225
TMEM258
TCEA2
ILDR2
NTM
CNIH3.AS2
X.466
FBXO41
STAT6
TIE1
BCAP31
FLVCR1
INSC
ZNF776
GASK1B.AS1
KLHL11
ATP5MG
TNPO2
X.468
JAM3
ARMCX3
GBP5
ENOPH1
SLC30A3
X.470
LIN7C
NPC1
X.473
ETHE1
CABP1
SCN2A
TRAK2
XKR8
ZNF788P
CFAP276
ZNF154
X.475
NTSR1
LAMP5
SLCO4A1
P2RY6
KCNAB2
TBXA2R
NRXN3
PPP1CB
SAMD3
SLC25A38
TMEM200A
UFD1.AS1
TMED8
UBE2Z
X.479
X.481
X.482
TMEM191C
RBMS3.AS1
GNAS.AS1
SMAD5.AS1
DCHS2
ZNF394
RCN2
RIGI
ZNF16
FBXL2
TIMM10B
EEF1AKMT3
SRPRB
MOSPD3
KCNIP1.OT1
SOD1
LY96
IFNAR1
TCEANC
FAM210A
GPR183
ATG101
ACHE
SLC16A4
ZNF573
SCD5
C3orf38
HOXC.AS1
TRIM7.AS1
X.495
MOSPD1
ZNF461
PPM1L
STARD10
X.499
CLASP1
MILR1
TERF2
PLAA
POMT2
CCK
LYPLAL1.DT
NKRF
ELOA
SLC25A46
NA..236
FLNC.AS1
LCLAT1
SLC25A45
ZNF622
NA..240
PLEKHB2
RBPMS.AS1
BIRC6
EPS8
STXBP3
NCALD
C2CD4D.AS1
X.505
DUSP4
AP1S3
CMTM3
TNIK
DAPK1
PCMT1
CAMKMT
EVI5
DIAPH2.AS1
P3H2
KCTD10
ASB1
RPS6KA6
NA..245
LRRC57
PILRA
NA..247
SLC31A2
X.512
FZD4
X.513
FHOD3
ODAD3
TPGS2
NSDHL
NA..250
EEF1DP3
PCDH9
MMP1
RIMS2
NA..252
LINC00504
BTG1.DT
SMARCA2.AS1
RPSAP52
PIGP
METTL3
ABCC9
ANTXR2
USP9Y
KIAA0319
FCF1
X.518
LRP12
DAD1
ENDOD1
SESN3
ZNF20
THADA
EHD4.AS1
GMEB2
SNX25
ZNF626
ACSM6
ZNF219
CLDND1
MOK
CCDC32
NA..254
PLXNA4
X.528
CEBPZOS
HEXA
FGF7P6
DGLUCY
X.531
CHPF2
MAPK1
GABPB1
X.532
MICOS10
EPG5
BLOC1S2
SMG7
BMT2
GPR85
SNTB2
CREG2
EHD1
X.540
ITGB3
PRICKLE1
SLC1A1
LIMK1
HOXC12
CCNT1
X.546
ADPRH
SLC9A7
ZNF226
GPR156
ALOXE3
ZNF701
NEPRO
ZNF527
CC2D2A
X.550
MTF1
FBP1
CCDC24
ARL16
SELENOM
PDE4C
GCH1
CYLD.AS1
DNAJC28
GPR3
CAMTA1.DT
EIF1B
KPNA4
CCL7
X.560
X.562
ITIH3
PTPN4
TUBD1
GJA1
HGD
TRIM32
APTX
X.563
ZNF221
TMEM59
NF1
VKORC1L1
OXR1
X.564
SIGLEC15
FAM3C2P
ZBTB37
STOML1
PKM
X.565
CDKL4
RLF
LCE2A
FGF7
FBXW11
FBXL15
MEF2C
SLC25A12
RNF152
ELP2
PLA2R1
ARF3
UBE2Q2P12
ZNF674.AS1
PURPL
MBD5
BSCL2
STAG3L1
ZNF829
ZNF491
PIDD1
MARK4
NPPB
X.575
ZNF589
TFPI2
BET1
HOXC8
X.579
NA..271
CRYZL1
SLC16A2
UFD1
BBS10
HAX1
IGFL1P1
CRB1
X.582
MFSD1
TMX4
X.583
FAM171B
SARNP
CDK15
KCTD21
ZNF292
RRAD
DDX60
HYCC2
DTWD1
ATP8B4
DARS1.AS1
LEMD3
GDAP2
PIK3CA
CCDC169
ADGRV1
NSG1
GPRASP3
X.585
GAS6
MGAT4B
MRNIP
X.586
STMN1
TMEM40
CDC20.DT
PHEX
KIF21A
PHYH
PCYOX1L
X.591
ZNF350.AS1
CLIC2
PLEKHG5
H2BC12
SDCBP2.AS1
LNPEP
NA..280
MYH15
TMEM116
RNF114
PMEPA1
CLK1
OAS2
FUCA1
GDF11
HERC2P1
SERPINB10
ZNF175
MVD
X.595
SRI
X.599
FHIT
DDX49
RNF128
LINC00629
PIAS2
CDS1
WDFY3
HDDC3
HHIPL1
GLB1L3
UCK2
MOB4
ASB3
WDR44
LRGUK
ST6GAL1
SCARB2
NA..285
ZNF557
BTG2
TSSC2
X.610
HGSNAT
ZNF493
ZNF836
PROCR
GPER1
PIK3C2A
ZNF566
NUPR2
SVIL
FAM171A1
SERPINE3
C11orf91
BTN2A2
EFCAB14
RRAGC
SMIM3
GCC1
ABCB6
FTSJ1
STYK1
SLC4A7
DDX17
EOLA2
USP31
VEGFB
FOXC2.AS1
RMDN1
PDE12
KCNS3
EPDR1
MORN4
DUBR
ABHD16A
SPRYD3
ANGPTL4
HELZ.AS1
PDLIM2
MAGEB10
ENTREP1
ZNF528
CD22
SEC11C
NPC2
FBXO22
GSK3B
RGPD1
ITGB1BP2
DNAH14
ADAM32
TENM4
HERC2P10
GNB5
SSR2
X.626
RAB3GAP2
ACAP2
DEPTOR
X.630
LRRC17
SMIM29
SLC45A3
GID4
X.634
SFXN1
KCNJ6
PPP1R12B
AFAP1
STEAP1
TFF2
CATIP.AS2
IKZF5
NA..296
MGAM
ZNF506
TREM1
FGD4
CCDC152
ZNF350
PRSS3
FBXO38
ZNF677
MTMR12
CDAN1
CDKN2A
SCN5A
ZNFX1
MAP2K1
NBEAP3
TINF2
COL4A6
SYT2
CYB5A
TPP1
UBE2W
LAPTM4B
NMNAT3
ZMYM6
PPM1K
NHLRC2
DDOST
RAB41
MITD1
ARSL
EML6
X.653
ATP6V0E1
X.654
NA..302
ANKFY1
CRYL1
ITFG1
ZNF599
ZNF549
PLAUR
CD4
SMG1P5
SFXN4
MAILR
IFIT3
DOCK7.DT
LGALS8
GPLD1
STMN2
TMEM170B
MICOS10.NBL1
RFX7
USF3
F2RL1
IFT22
NDUFS4
MKLN1
PCNX1
METTL9
POLDIP3
AFP
AKR1C2
DPP7
TPST2
LNPK
PTPN22
KICS2
OAF
COPB2.DT
HSPB2
PISD
MINDY1
RASAL2
BFAR
SNAI3.AS1
USP2
DLX5
PTPRD
PITHD1
CTSL
ANXA1
TUT1
COX19
AQP1
ISG15
SELL
X.670
GPR155
KYNU
IGFBP7
MAPRE3
ZFHX4
IL6
ZNF91
TLCD4
BBS7
BLTP1
WDR83OS
TMEM38A
SCYL2
ESYT3
LINC02909
NTRK2
PYGL
CRYBB2
MT2A
HSPA12A
ZFYVE1
GTF2I.AS1
X.680
X.681
KLHDC8B
ZNF17
X.682
LINC00630
CD276
TTC23
P2RX6
LINC02043
ZIK1
X.685
SLC23A2
SUPV3L1
NA..320
SUPT4H1
ZNF561
TSPAN31
KANSL3
B4GALNT1
TMEM178B
ATP13A1
TMEM33
NLRP9
ELOVL4
X.690
TRIM3
KCTD1
CABLES1
GPR89B
NUDT13
RLIM
C11orf65
X.691
SAR1B
NA..322
TMEM138
PEX26
DPM2
IDO2
SYNM
RHCE
X.694
NEU3
NA..326
SPATA13
WDR7
DDX41
SLC38A9
ZNF503.AS2
ITGA2.AS1
X.698
ZMAT3
ZNF562
TNFRSF10D
X.699
ABHD5
SRGAP3
FAM131B.AS2
PCYOX1
KLHL7
TCTN3
DENND10
RIT1
ADIPOR1
VPS18
CYB5R1
TESK1
ARC
NA..331
SLC39A10
FAM8A1
ZFYVE27
INKA1
VGF
SPARC
ASTN1
PPP1R12C
DICER1.AS1
MPV17L
VAMP4
ST3GAL6
TMEM35B
HERC2P11
X.714
NA..336
DHRS2
CCNK
EXT2
X.720
TARBP1
MARCHF9
NA..339
EMP3
IGSF5
RNF185
LYSMD4
RGPD2
TAC3
ATP6V0C
TRIM69
RBM12B.DT
TMEM127
SCAMP3
LAMTOR3
SMCO3
X.731
TRIM22
ZNF383
LINC00475
SMYD4
BRAF
NCAM1
SLC25A32
PLAAT4
STARD5
CES2
TP53INP1
GNPNAT1
KDM4D
MRAS
HOMER3.AS1
KHDC4
P2RX6P
CDC42
UBE2H
X.739
AQP4.AS1
C8orf34
ALDOA
ZFAND2A.DT
SSR4
DNMBP
KIAA1217
SPATA6L
RAB3B
ZNF804A
ANKRD45
X.743
PPP5D1P
X.746
CRYZ
NOMO2
NA..349
TMIGD3
TMEM140
CLCC1
X.749
COA1
TMEM248
NA..350
HEATR5B
X.751
X.753
HERC1
RAB9A
TSGA10
POU2F2.AS1
TAF7L
XPR1
BCAS4
IDO1
PLPP5
X.754
DNAAF9
ZNF528.AS1
NA..354
CC2D1B
FYCO1
[truncated: 1,629 more rows]

## Sheet: highest_in_midold_genes
DDX20
PGAM5
PDCD6.DT
CTNNB1
RPS2P46
X.2
ZNF32
DCLRE1CP1
PXK
PDHB
CBLL1
PFDN6
ADAM19
MRPL49
MMUT
ERAL1
POLR2L
NECTIN3
NDUFB9
GTF2F2
CIBAR1
PSMD6
SNX4
HNRNPF
EIF2B5
EIF4ENIF1
LYRM4
NA..5
CCT3
PMAIP1
MFSD10
POLR3E
BCLAF1
X.10
TARBP2
ACTR1B
VDAC1
MYPN
DNA2
CAPN1
RPL7L1
PNMA6A
CNDP2
PSMC6
RTKN2
PNMA8A
LCA5L
PRRG1
TFAM
SHLD2P1
KIF18A
UBE2G1
TMEM102
ARFGAP2
ZSCAN12P1
CLCN4
ATP11C
STAG2
QRSL1
SYNE2
ERLIN1
X.22
MYL12A
TLR6
CNOT7
SCAMP5
PPP1R1C
S100A6
MCMBP
CCNA2
ATG16L1
SRP14
KDM5D
SH3TC2
C16orf95.DT
EIF4A3
SMIM27
PINX1
ZNF444
SPTY2D1OS
MVP
RPL26
GBP1
BLOC1S1
RBBP5
ACSL4
ATP5ME
TBC1D23
X.24
LYL1
EMD
HMGN3
LY6K
IER2
MEDAG
ETNK2
GCDH
ILK
PEX3
TAF10
SAP30
CRLF3
RNPEP
NCBP1
PSMB7
NA..12
ARF4
FAM86DP
DDX5
UTP6
RPS15
INSYN2B
TFPT
ZUP1
NA..16
RAD51C
DLD
PMPCA
GALK1
TRIM55
BANK1
NUP54
BMP2K
G3BP2
SEPTIN11
TUBA4A
YME1L1
CCT4
C12orf75.AS1
ACOT12
ARID3A
MAPK14
X.29
TOMM20
NA..17
MTIF3
SLF2
RPAIN
PIMREG
MSRB2
ARID3C
COASY
PDSS1
GNPAT
MED23
TRAF3IP3
C11orf80
ANKRD50
MORF4L2
ERH
ABCB1
EME1
NOP9
MTCH1
IPO4
F2RL2
GEN1
PPP6R2
YBX3
ZNF429
ZC3H14
CD274
ATG7
GMFG
THAP4
PALD1
PRADC1
GALK2
SLC66A1L
NDUFV2
CRY1
SMIM12
AAMP
DTL
SLC25A3
SPATA33
ZNF253
KALRN
NUDT7
HSD17B10
SMC1A
NA..27
TMEM18
RABEP2
AP2S1
COPZ1
TOMM5
GOLM1
LINC00888
MBTPS2
RPL31
PCCB
UGP2
NLGN1
TRIM52.AS1
SUMO2P17
TMEM183A
ZFHX3.AS1
HOXC.AS3
ZNF286A.TBC1D26
EML2.AS1
B4GALT1.AS1
DHFR2
RPS24
FANCD2
ATP5PB
TAMM41
PSMG3
PAK1
TPMT
SLC35A1
SLC35B2
ARHGAP42
TIMM23B
X.52
DPP10
X.53
ANKRD39
KDM1B
PRPS2
ADGRF1
CHADL
FUCA2
NA..35
ZWINT
TLCD2
COMMD10
ATG12
AK5
CEP76
FAM72A
PAAF1
DST.AS1
LHFPL5
RPL37A
IK
CLDND2
TBC1D10B
FNTB
FRK
EIF2B1
LRRC37B
X.60
KIF17
NALT1
NFU1
X.62
MYL7
GCK
PREX2
SHC2
NDUFA2
DOCK2
PEX6
TRIM68
SRD5A3
ARMC9
SYNPO2L
TACC1
RAP2C
HPS3
GSPT1
RHNO1
MRPS6
HYI
ELP6
UPF3AP2
X.66
CLN3
PSMD11
DDX3X
VPS16
FNDC3A
BAG5
PTGR1
PPM1G
RAB20
SZRD1
ADNP2
SNHG10
ABRAXAS2
QSOX2
B3GNT5
CENPH
HMGB1
EMC6
ELMOD2
SLFN12
METTL16
TRMT11
EWSR1
X.73
THUMPD1
MOSMO
ACO1
KNSTRN
PRPF4B
NDFIP1
AGFG1
SEPTIN7
EEPD1
CCDC134
KLHL25
HELLS
MYEF2
SSBP4
IDE
GATA3
HGH1
RAD21
PEX2
MFF
CNOT8
RPA2
DTX2P1
TACC3
HFE
USP47
BUB1B
CERS2
ZNF425
EFCAB2
ANXA9
SELENBP1
DDX18
ZNF230
CCDC107
TTC27
ABCD3
CA9
MIX23
X.80
PSMD9
ZRANB3
NFKBIB
HNRNPL
X.82
CATSPER1
ANAPC7
SVIP
EZH2
MAN1A2
MIER1
TARDBP
NR2F1
CCDC34
SOAT1
SAE1
LYAR
TSPAN5
PRR23C
STUB1
TIMELESS
TMEM97
NA..49
PLEKHS1
DYNLL1
RASSF1
BOLA1
HDHD5
MRPS18C
CRAT
MTERF1
X.88
CHST12
PPIL1
TMTC1
EIF2AK4
SELENOP
TPX2
MMS22L
AKAP5
HMGA1
ZYG11B
TASOR2
DHX8
NHSL2
GYG2P1
WBP1
TAOK2
CD164
GBE1
DONSON
COLGALT1
BST2
ACADS
DNTTIP2
SUB1
HEXB
YIPF5
MED26
NDC80
CABYR
TRMT10C
FMO4
CHMP4C
ARMH3
MASTL
SDHA
NUDT14
SNX5
AP1M1
UPF1
MGARP
ZNF845
DDX1
CDK18
NA..54
GPR89A
ALDH3B1
GPSM2
FBXO43
TPP2
RHEB
RPL10A
DLAT
MELK
PSMC3IP
LACTB
AMIGO3
NUBPL
RBM43
NUDT9
ARHGEF1
RTCB
XAB2
EMP1
PAICS
ILF2
ACAA2
DSEL
CNPY4
USP13
SIRT2
FAM53A
FUNDC1
CDCP1
C16orf74
WDR43
CDC6
CNFN
PLD4
NETO2
DSG2
MTOR
GRB2
TBC1D1
MFSD9
ABCB10
COG2
MMAB
CAPN9
X.109
TESMIN
CCDC15
EI24
M6PR
GNG2
POLE
WDR73
LMO7
B3GNT9
ATP5PD
ARMT1
ASXL1
NPEPPS
ZNF48
ADSL
LINC02966
CMTR1
X.120
SNRPA
PYROXD2
SNRNP40
RNF139
PRPSAP2
MYOZ3
ARL6IP5
UBA3
SLC25A26
POLD1
DKC1
GATAD1
CUL4A
X.123
X.124
CDC25C
ANAPC1P6
PDCD4
PSMG1
ETF1
PTGER4
MESD
NUP214
CENPF
ZNF385B
ANAPC1P1
GSAP
HRH1
BRMS1
SDHAF3
DAP
PABPC5
EIF3B
ESPL1
KYAT1
NUDT1
ARHGAP5
TRAPPC13
TRIM23
PPWD1
RPL37
PM20D2
SCAF11
COL2A1
RFC5
AHI1
TXNDC15
FCN3
MXD4
ARHGEF26.AS1
FANCI
FAR2
HPRT1
RNFT1
FAM111B
USP5
CDCA3
EDC4
TPI1
PLK1
YY1AP1
EOGT
EIF3J
LIN37
HPF1
TEX10
HIGD2A
INKA2.AS1
PDCD5
UQCRFS1
RFC3
CFHR1
ARPC1A
DEDD
TMEM222
SST
PLEKHH2
POLR1H
RNF25
ATXN2.AS
ARNT2
GALC
NUP88
AK1
DNAJA3
X.133
X.134
SLC9A3R1
ASF1B
ADAM21
KCTD3
HIKESHI
VPS45
MYBL1
SLC25A1
SKP2
GRK3
ALDH7A1
NBN
TRPA1
DECR1
NDUFA9
PSMG4
SLC25A16
BTF3
SLC30A5
SHLD3
X.138
ME2
NA..72
DNAJC11
GRHPR
MCM5
NSMCE4A
LAPTM4A
SAA1
CCNT2.AS1
VXN
LRIF1
MED24
NSMCE2
HEPHL1
IL18
JRK
NDUFAF4
RAB38
MEAK7
FGFR4
CCDC86
PRPF19
PFKFB3
TBC1D31
PNRC2
LHX9
WDHD1
BET1L
EVI2A
TOP2A
BOLA2B
ARPC5L
MRPS18A
IL7R
X.143
COPS8
X.144
G2E3
NUP210
SNRPG
ASXL2
SLIRP
CETN3
RITA1
NDUFS1
DPP9
MRPS9
CAP1
TNFSF12
ATP5F1C
PRKAR1A
HACD1
CDKN2AIPNL
PUM2
RCHY1
MTBP
X.151
CXorf38
PIGA
CCDC85C
AS3MT
MNAT1
TENT5A
X.155
ALG14
X.156
CAND1
LMNB1
ELFN2
WDR12
ABI2
RASGRF1
ZNF317
PSMB2
MED28
CA5BP1
ARHGAP42.AS1
EFNB2
NCAPD2
EML3
ZNF140
POT1
PAIP2
TMSB15B
MYOT
CNP
RNF5
PBX2
CENPS.CORT
RAP1A
NNT
NAE1
DHRS13
ZNF382
RPL26L1
YWHAQ
PDAP1
STRADA
X.163
BEND3P1
PPP1R37
MDH1
ZSCAN32
AZIN1
MIPOL1
PIGB
CMAHP
AARS2
NAGK
BCL2L1
ECEL1
MDN1.AS1
RARS1
SEMA4B
WWC1
MACROH2A1
DBT
NOP2
GAPDH
MPHOSPH6
SELENOH
SACM1L
X.169
GOT2
X.171
SLC25A15
RANBP1
CCNP
BRCA1
SLC25A40
CDK2
X.175
CIAO3
X.176
BOLA3
DIS3L2
ZSCAN21
KIF2C
NMNAT2
SATL1
PALMD
UQCR10
X.178
REEP4
HLTF
TRIM38
USP24
BLMH
ZKSCAN4
X.180
GTF3C3
GINM1
APH1B
INTS14
FCHO1
NA..87
PDK2
ITGA3
XXYLT1
PIGU
SEMA6D
HSPA14
RPP25L
HOXC9
ARSJ
ZNF680
KBTBD4
PPIP5K2
PABPC4
ARPIN.AP3S2
ADPRS
XPO1
SDHB
SKIC8
RPS8
ARSD
MATCAP2
NSUN2
TMEM52B
ATXN10
CUEDC2
EARS2
SEC23IP
C11orf58
NRAS
H2AZ1
CNTROB
RAB30
SLC9B2
ODF3L1
PICK1
PLP1
NAGPA
SNRPD2
SERPINB9
EML2
TARS2
ACP2
CYP2S1
RAB4A
RSL1D1
MRS2
DCTN2
X.186
ASF1A
ACY1
PPP1R13B
SYTL2
LRRC8D
C15orf40
HMSD
COPG1
ZFAND4
RBMX
COL11A1
COQ6
POLR3B
DHFR
NBR1
X.192
PENK
INCENP
CSF2
NUDT5
KNTC1
UQCRQ
SHISA5
PDCD10
GPD2
ITGB1BP1
BLVRB
PAXX
MSH2
SMG6
EXOC5
PLOD2
DPP8
CLTC
STAMBPL1
URAHP
CHN1
CCDC13
X.203
SPTB
RASL11A
ARRB1
FBXO45
XRCC6
LSM10
SDR42E1
TSPAN14
OSBPL9
SLC25A30
SLC25A39
AVPI1
MCM6
WDR77
SPATC1L
RACGAP1
NOPCHAP1
TIMM13
ADGRE5
CDC34
KCNAB3
RAE1
TRAPPC1
TFRC
TP53I11
CTPS1
WARS2.AS1
X.212
LIPA
LRRC59
ERI2
SLC35B1
UBE2V1
ACVR1B
CKS2
UBOX5
FURIN
NA..104
SOX15
MRPS16
CCP110
HNRNPA3
RAB1B
HSP90AB1
NA..105
HSPA8
TBC1D5
HACL1
ORMDL2
ZNF492
PCBD2
RNF141
DBNDD1
ERCC6L
MTF2
TK2
GBP2
C8orf33
RAB5C
KAT2A
EPHX4
RARS2
WDR75
MRPL19
LANCL1
VPS33B
EVA1A
FEN1
CAVIN2
PSMD4
PARS2
TRIM6.TRIM34
FXR1
BCL2L12
PRMT1
USP53
ACTR3
TRIP13
X.223
ACTR3B
TBCD
MTG1
ANAPC11
RCC1
SNTG2
ARHGAP24
PLPPR4
CREB3
RBM4
RPAP2
CCDC18
ZNF644
ZNF184
UBE2L3
FAM83D
SF3A3
KNL1
INTS8
RTF1
VIRMA
INTS11
CCNG1
FAM222B
SLC12A9.AS1
WDFY1
NDUFA8
PEX16
C4orf46
DENND4A
CENPO
LRPPRC
C1orf21
CHAF1B
RAD54L
PRLR
NA..113
NRM
RALB
CDK19
TMEM218
GTF3C6
RPL3
KRTCAP2
PHKG2
MFSD14A
CCDC51
CTR9
ATRIP
MSRB1
ZNF738
SRPRA
AMD1
H3.3B
BCKDHB
NA..114
SPA17
MMP17
STRIP2
STXBP2
MAOA
ZNF526
PPIH
PWP2
EXOSC7
ZNG1F
TELO2
ADA2
BDKRB2
DTYMK
ING5
TAP1
WDR76
IL12RB1
COX4I1
COL10A1
EMC8
FRMD4A
ALG10B
SLX4IP
SMARCD1
PHB1
PBX3
SNRPD1
GPN3
RINT1
VPS29
WDFY3.AS2
HILPDA
MAPRE2
ANKS1A
IP6K2
MGAT5B
IL17RE
SRP68
TAX1BP3
OLA1
RTL3
X.238
KPNB1.DT
ATF6
POLH
ZBED9
PGP
PTGES
X.242
TRAF2
DTNBP1
RNF34
MGLL
TMEM14B
CCNB2
NMT1
TRAF3IP2
ESRRA
NA..122
FDX1
PPP2R1B
MIR1302.9HG
TBX20
DAGLB
RBM48
ITPRID2
PAQR4
ITPR3
MFSD4B
PBLD
SKA3
GALNT11
FKBP3
ECD
RPS6KA5
TMEM192
TRAPPC11
ANGPT1
NA..125
SLC38A4.AS1
MRPL28
ZNF271P
LIN9
UEVLD
ACOT4
ATP5F1E
X.251
COQ2
ECSIT
ALG1L6P
CHCHD7
ZNF33B
X.253
LTV1
GALE
CPXM2
LIAS
PDS5A
DYNLT2B
ZYG11A
CORO1C
SH3RF2
TEK
X.255
WDR62
SF3B2
CDK5R1
FAM3C
CEP20
CAPRIN1
TRPM2
HAUS8
MTCH2
LINC01389
MBNL1.AS1
PSPC1P1
PRPF4
BIRC2
S1PR1
MSX1
ARCN1
TMEM242
PECR
X.257
SNHG1
ARL17B
TBCB
NDUFB3
ADH5
RAD51
IREB2
PPP2R2A
SLX1B.SULT1A4
SLC25A13
RNF157
CBX8
LMBR1L
FUOM
MKRN1
ATP5MK
TAS1R1
SLC18B1
UQCRH
ZBTB3
ATP5MC3
NUP160
FERMT1
TXNL4A
X.265
ACOT13
RPS12
RBP7
CNOT6
AP5B1
IRAK3
NA..136
UFL1
NA..138
SCARB1
PAF1
CLIC1
PIAS1
CUL4B
TCEAL4
KCTD17
NDUFA6
TMEM246.AS1
TMEM121
TMEM106A
SLC25A17
MCUR1
LYSMD3
FARS2
PON2
ATG10
CENPW
X.268
HSPA4L
HEATR3
NUDT12
KLHL12
SSX2IP
SWSAP1
GEMIN7
PICART1
ASB9
SLC35B3
RPP40
LIPH
NEDD1
GAS2L3
CDC23
APOBEC3B
CHMP1A
PRMT9
SUGP2
MRPS36
TIMM22
PRR4
MRPS28
YWHAB
NA..144
UBE2V2
ATF5
LUZP1
X.279
RUSC1
SOD3
SEPSECS
ACSM4
TDH.AS1
VANGL1
TRIAP1
TTR
RNF144B
LRRC41
MIEN1
LINC01588
FZD5
PPP6R1
PKP3
S1PR1.DT
IVD
DGCR2
TACO1
CTNNBIP1
CPSF2
TNFSF9
ACAA1
DNAJC17
EEF2KMT
CEP295
GTF2IP4
ZNF449
SMYD5
PITPNB
MICU2
LSM6
UNC50
GRPEL2
NA..147
TIMMDC1
POLR2K
PTBP1
CTNNAL1
CSTF2
POLR2D
ABITRAM
CDC42EP5
KLHDC4
MCM4
X.288
SMU1
GPRC5A
STRBP
PIK3R4
ZNF775
STK4
CD34
ERCC2
RNASEH2A
ANGPTL8
RPF2
A2M
UQCRC2
NUDT6
ANKRD13A
SYT15.AS1
RFWD3
PRPF3
NA..150
RALA
X.293
LUC7L2
SKIC3
SMPD3
BCKDK
VTI1A
COG4
NA..152
GPATCH11
NUP93
RPS15A
TXN
DHX16
MRPS18B
GALNT6
PPP2R3C
IFI27L2
ZNF267
PEX12
INO80B
TRAPPC2L
EFTUD2
RACK1
GPC5.AS1
DOCK9
TMED1
SLX1A
NDUFAB1
SEMA4D
CCDC183.AS1
OMA1
ZNF286B
OLR1
DYNLT1
METTL2B
REPIN1
MRPL23
SDF2L1
MIR4733HG
FGD6
X.306
ELP1
X.308
BRI3BP
MAEA
FAM120B
NDUFA10
SMCHD1
FMC1
OTUD6B
CCDC90B
DBR1
ZBED4
EIF3D
HAUS6
KIF24
DPF1
GRK2
ARMCX1
SLC26A5
ING2.DT
S100A4
ZNF510
WDR82
HARS2
ENTPD3.AS1
FAM118B
X.316
HNRNPM
ATP6V1G2.DDX39B
X.317
GGTLC2
CEP152
PIEZO1
X.319
MTREX
CD2AP
PALB2
CKAP5
NUP107
CAV1
ATP6V1E1
LYRM2
SORD
MYL4
MYLK
NOSTRIN
SPATA18
HYLS1
DNASE1L1
BCCIP
UBR7
MICB
RFX5.AS1
APEH
CCBE1
GALT
EPB41L4B
RIOK2
GATA2
TRIM21
RPL7A
REXO4
PPM1J
GLUL
DHX9
ITPR2
TAF1A.AS1
SPHKAP
PSMC3
GNAI1
HP1BP3
DNAJC25.GNG10
PTPRG.AS1
VPS39
CIAO2A
SPRED1
IGFBP5
CACYBP
MRPL18
JPT2
MCM3
MRPS31P5
ANO3
NA..164
GCSH
AQR
LINC02482
HM13
CASP1
NDUFB6
GABPA
MCM8
RPL27A
ISCA2
PPP1R8
GFOD2
PDE8B
NSL1
SH3TC1
ZMYND10
RBMS2
DCAKD
H2BC11
TMEM71
NAA15
CAMTA1
HJURP
NCEH1
NA..171
SFXN2
MAD2L1BP
HINT1
NIBAN2
SLX1B
STRIP1
GRIP2
CDCA8
EIF1AY
GALM
ING3
ERCC6L2.AS1
OIP5
PALS2
ATP6V0A4
TRIM34
PSPHP1
POLR3F
TRMT10A
KLHL8
PDCD11
DPM3
NA..173
LRRIQ3
TYW3
RCBTB2
LCP1
SETDB2
SRSF7
INTS7
SGO2
TM4SF1
ATP1B3
RCOR1
CLASP2
PKMYT1
PDXDC1
PTPRK
MEMO1
ICAM1
PELP1
PNPT1
ANKRD30A
ADCY3
KHK
GSTCD
INTS12
CASP4
METTL2A
X.357
TMX1
FRMD6
MX1
TMEM164
PTGFR
TRAPPC3L
SMIM13
ILRUN
X.359
CAGE1
CASP3
PRIMPOL
GGH
OXSR1
MRGPRF
MYD88
ERAP2
RANGAP1
SH3BGRL2
RAB2A
CEP85
IMPDH2
X.361
DENND1B
EMG1
ZNF681
RAET1G
SRSF11
SKA2
UCHL5
X.362
OSBPL1A
PSMA1
DDX46
HSPE1.MOB4
RAD51AP1
X.366
EIF1AD
GATA2.AS1
CENPU
PML
ROPN1L
NDUFS6
GGACT
MED7
ACTR3C
FAM133B
MDM1
SLC16A14
NDUFV1
GET3
NDUFB4
HDAC8
TPTE2P6
USP22
CHRNA5
ITFG2
USB1
SRPK1
FKBP5
PSMD5
FMO5
TSFM
HTATIP2
PRIM2
COLEC10
PAPSS1
CABLES2
ACTRT3
ARHGEF28
COX11
STXBP4
EXTL3
IRAK1
WWP1
BRWD3
NIPSNAP1
TASOR
ASPM
EIF4B
CORO1B
PAIP1
SYCE2
TMCO4
FIGN
CCNB1
WRAP53
CFAP298.TCP10L
EED
X.381
LYN
LARS2
RABGGTB
TOMM40
SP140L
TTC8
ZNF321P
RNF8
CYGB
NA..184
MRPS24
DSE
FN3KRP
FAM98A
MTRR
LHFPL6
RSPRY1
SH3BP1
UBE2I
NA..186
HAUS1
MYO6
CEP44
NMRK1
ANXA5
NA..187
MAP9
FBXO8
RNASEH1
RPS7
MRM3
C3AR1
WDR11
ANO4
PLGRKT
PARN
CYB5B
CINP
PFDN2
RBM17
USP21
EEF1E1
NA..188
IP6K3
STMP1
CCDC28B
AIFM2
UBE2Q1
PALS1
GSTM4
MRPL48
RPL27
LUC7L3
ERICH5
X.395
RPS6KB2
TTC26
NA..191
CETN2
RPL10
SIGIRR
NINJ1
PCNA
STING1
ZNF131
CD163L1
CCDC85A
DELE1
TUBA5P
X.398
NFATC2IP
TRAFD1
KIF14
ZSWIM3
ZNF93
NEDD4
X.400
CEBPZ
PRKCI
GUCA1A
C1orf53
PLEKHN1
KLHL2
TMEM161B.DT
MAIP1
SPDL1
AKAP10
UMPS
FTSJ3
USP48
MPHOSPH9
AKIP1
PRTG
CENPN
RPS19
DNAJC25
RPL5
RCBTB1
NA..194
EXO1
MRPL15
AP3M1
PRMT5
RBM23
PDIA4
KDM8
NA..195
ARIH1
ZNRF1
KIF18B
HSD17B8
EMC9
MAN2A1
THUMPD3.AS1
X.411
AHSA1
X.412
ULBP3
TEX2
RARB
KLHL20
AP1B1
SCUBE2
SLC37A4
SPCS3
APLN
PDCD1LG2
OGFOD1
X.416
ZNF346
CRADD
DEF8
SNUPN
PDXK
IER3IP1
ZNF440
TRERF1
CMAS
WNT7B
TIMM21
PLS3
DIPK1A
NEIL3
FBXW7
STEAP1B
FBXL5
NA..204
JMJD7
GUCD1
WWP2
PDIA3
NUDT21
DEGS1
UACA
UBE2D2
SLC30A9
CRCP
LRATD1
DIAPH1
COPS2
ANKHD1
METAP2
NMT2
GNB1
RYK
TOPBP1
X.422
PIGX
DUS2
ARL6IP4
MRPL2
SHMT2
UBE2S
MAP3K20
COMMD3
LZIC
TMA16
CRPPA
DIAPH3
RNF212
CLNS1A
X.425
NSF
U2AF2
ISOC2
SEL1L2
IKZF2
TRAPPC8
CMC1
BCAR3
PTPN11
COMMD1
ZNF22.AS1
UQCRC1
SEC22A
RPL15
FARSB
PPP2CA
UST.AS2
FGF1
BUD31
PDCD7
RAD9B
PSMB1
XPO7
ANTKMT
MAP3K9
NOM1
X.434
MOCS2
PPM1A
RRM2
DUSP10
MRPL20
DNM2
SSU72
FAM216A
RAB7A
LRRN3
PSMD7
QDPR
MCU
ARHGAP10
MTMR6
DNAJC19
ANKEF1
PARP2
SPATA5
ROCK1P1
SMIM11
TRIML2
RAPGEF2
TFDP2
RNF7
MRPL27
PTGES3L.AARSD1
SF3B1
ST3GAL5
X.447
CLSTN2
RAB3GAP1
EIF5A2
GALNT5
PPME1
DMAC2
AGA
ZNF330
X.448
MRPL42
SSRP1
PREB
ACTR2
SAP18
SLC5A6
FUT10
LBHD1
BTN3A2
CLCNKB
TRMT1L
IMMP2L
NSA2
GFM2
LMAN1
HACD3
TTC9C
USP33
NA..222
LGALS9DP
TSPAN9
RAB23
ZNG1E
S100A2
NCAPH
PPP4R1
BRMS1L
X.458
PRMT3
RPAP1
G3BP1
ALYREF
MVK
KBTBD2
RIOX2
NKIRAS1
MTM1
TRMT61B
CLPB
MFN1
NUDT15
EEF1D
ANAPC15
C22orf15
DERL2
COA3
STRADB
RPS28
NA..224
ALG11
ZNF322
ABHD11
FADS2
TSR1
TYMS
ABCB9
CEP72
SUCLG2
ZC3H15
DSN1
SEC61G
ABT1
SOGA1
RBM14.RBM4
RPS6KA4
MAP2K4
CCT2
NEMP1
TAF5
OLMALINC
TMUB2
RPN1
TMEM41A
ENGASE
PLEKHA7
RPL36A.HNRNPH2
BBOF1
CCDC88C
PGF
CORO1A
NEK9
TRPV2
ZNF85
X.472
NUDCD2
MBLAC1
VCL
CYRIB
BUB3
GCC2.AS1
PTK2
OAZ2
IL22RA1
LRRC61
TNFRSF14
POLR1F
DLGAP4
STOML2
VCP
PSMA7
MKKS
FAM83G
C10orf88B
X.478
DBF4
CHEK2
TRAIP
MARVELD1
NEMP2.DT
REXO5
SLC4A8
CIART
FAM98C
BCL2L2.PABPN1
SLC16A5
NANP
TRIM59
EMC4
SHPK
VEPH1
PSMC2
RPS6KA1
HARS1
NIFK
UBAP2L
SUZ12
X.489
YTHDF2
STRAP
AEBP2
X.490
STIMATE
CALM3
CD99L2
CMTM7
SNAP23
RNF207.AS1
TSPAN15
ADAMTSL4
PRR5L
PXMP2
MECP2
CLIC4
SLC38A11
CISD2
AURKB
DDIT4L
TMEM107
LIN52
CSKMT
ELOC
PLAC8
CEP70
SNHG16
FZR1
TOMM34
PRDM8
PANK1
RAP1GAP2
NIP7
PRMT7
DSCC1
POLR1E
THUMPD2
MITF
AASS
APOBEC3C
SPINT1
NHLRC3
X.501
EPHA2.AS1
PRKAA1
HEATR1
EHBP1
HOXA.AS3
CCDC127
MIS18A
RPL29
NA..237
X.503
WNT3
X.504
PSMB8
TAP2
TSR2
B3GALNT2
CCNC
TTI2
ASH2L
MORF4L1
BTG3
X.506
FAM114A2
CST6
STXBP6
DEXI
ZNRD2
PIGN
X.507
NIPA2
DNAJA4
CBR4
PPM1D
UBA5
PAQR9.AS1
PTPN18
FAR1
NA..246
BDH1
ORC1
MAP3K4
NDE1
MRPS10
OTUD6B.AS1
CCDC126
SRBD1
ATPSCKMT
NOL8
TIMM10
C11orf16
X.514
BAK1
KCMF1
X.516
MRPS23
RPL23AP82
SAC3D1
TMEM106C
MAP4K2
EIF2AK1
PLSCR1
CENPP
[truncated: 2,936 more rows]
