# Supplementary material for: Mid-old cells are a potential target for anti-aging interventions in the elderly
Source: Nat Commun. 2023 Nov 22;14:7619. doi: 10.1038/s41467-023-43491-w (PMC10665435; doi:10.1038/s41467-023-43491-w)
Supplement: Supplementary file 5 — Supplementary Data 2 [file 41467_2023_43491_MOESM5_ESM.xlsx]

## Sheet: Fig. 1d
	Fig. 1d raw data
		Midold versus Young				Old versus Young
Abbreviation	Pathway	ES	NES	pval	adjp	ES	NES	pval	adjp
CYCLE	GOBP_POSITIVE_REGULATION_OF_MITOTIC_CELL_CYCLE	-0.24	-0.98	0.48	0.76	-0.46	-1.9	<0.01	0.0459
ECM	GOMF_EXTRACELLULAR_MATRIX_STRUCTURAL_CONSTITUENT	-0.68	-2.83	<0.01	0.064	-0.34	-1.42	<0.01	0.0915
INFLAM	HALLMARK_INFLAMMATORY_RESPONSE	0.25	1.11	0.25	0.311	0.43	1.78	<0.01	0.0075
TISSUE	GOBP_TISSUE_MIGRATION	-0.25	-1.11	0.2	0.47	-0.27	-1.24	0.049	0.147

## Sheet: Fig. 1h
	Fig. 1h raw data
		Midold versus Young				Old versus Young
Abbreviation	Pathway	ES	NES	pval	adjp	ES	NES	pval	adjp
IFNg	GOBP_CELLULAR_RESPONSE_TO_INTERFERON_GAMMA	-0.31	-1.18	0.18	0.48	-0.36	-1.43	0.038	0.14
TNFa	HALLMARK_TNFA_SIGNALING_VIA_NFKB	-0.41	-1.76	<0.01	0.007	0.37	1.58	<0.01	0.0075
IL-1b	REACTOME_INTERLEUKIN_1_SIGNALING	0.44	1.77	<0.01	0.018	0.25	0.98	0.49	0.64
IL-6	REACTOME_INTERLEUKIN_6_SIGNALING	-0.43	-1.03	0.44	0.59	0.32	0.79	0.76	0.84

## Sheet: Fig. 5d
	Fig. 5d raw data
		Mid-old/Young versus Mid-old/Mid-old
Abbreviation	Pathway	ES	NES	pval	adjp
CYCLE	GOBP_POSITIVE_REGULATION_OF_MITOTIC_CELL_CYCLE	0.49	1.77	<0.01	0.038
ECM	GOMF_EXTRACELLULAR_MATRIX_STRUCTURAL_CONSTITUENT	0.45	1.64	<0.01	0.038
INFLAM	HALLMARK_INFLAMMATORY_RESPONSE	-0.34	-1.29	0.056	0.11
TISSUE	GOBP_TISSUE_MIGRATION	0.4	1.58	<0.01	0.038
