# Supplementary material for: Mid-old cells are a potential target for anti-aging interventions in the elderly
Source: Nat Commun. 2023 Nov 22;14:7619. doi: 10.1038/s41467-023-43491-w (PMC10665435; doi:10.1038/s41467-023-43491-w)
Supplement: Supplementary file 11 — Source Data [file 41467_2023_43491_MOESM11_ESM.xlsx]

## Sheet: Fig. 1a 
	left panel																					right panel (western blot)
	Sample name	Gene	Ct Value	Gene	Ct Value	ΔCt	ΔCt mean of Young	ΔΔCt	2-ΔΔCt			p53			p21Waf1			p16INK4A
	Young_1	Actin	15.97	p53	22.96	6.99		-0.275	1.20999			2-ΔΔCt	2-ΔΔCt mean of Young	Fold	2-ΔΔCt	2-ΔΔCt mean of Young	Fold	2-ΔΔCt	2-ΔΔCt mean of Young	Fold
	Young_2		15.33		22.87	7.54	7.265	0.275	0.82645		Young	1.20999	1.04488	1.15802	1.20581	1.01279	1.19058	1.20999	1.02249	1.18338
	Mid-old_1		14.98		21.35	6.37		-0.895	1.85961			0.82645		0.790954	0.82932		0.818849	0.82645		0.80827
	Mid-old_2		14.65		21.37	6.72		-0.545	1.45902			1.50004		1.43561	1.16473		1.15003	1.02101		0.998551
	Old_1		15.26		20.61	5.35		-1.915	3.77114			0.666649		0.638016	0.858565		0.847725	0.97942		0.957875
	Old_2		15.73		21.35	5.62		-1.645	3.12748			1.29235		1.23685	1.14472		1.13027	0.732043		0.715939
	Young_3	Actin	16.34	p53	28.73	12.39		-0.585	1.50004			0.773782		0.740548	0.873573		0.862543	1.36604		1.33599
	Young_4		16.11		29.67	13.56	12.975	0.585	0.666649		Mid-old	1.85961		1.77974	1.65864		1.6377	1.22688		1.1999
	Mid-old_3		16.31		28.38	12.07		-0.905	1.87254			1.45902		1.39635	1.21419		1.19886	1.45902		1.42692
	Mid-old_4		16.12		28.04	11.92		-1.055	2.07772			1.87254		1.79212	1.54756		1.52803	0.946058		0.925246
	Old-3		16.11		27.09	10.98		-1.995	3.98616			2.07772		1.98848	1.59107		1.57098	0.558644		0.546354
	Old-4		16.13		27.11	10.98		-1.995	3.98616			1.32869		1.27162	1.57462		1.55474	0.82932		0.811076
	Young_5	Actin	19.72	p53	24.7	4.98		-0.37	1.29235			1.36604		1.30737	1.6529		1.63203	1.24833		1.22087
	Young_6		19.22		24.94	5.72	5.35	0.37	0.773782		Old	3.77114		3.60917	3.20428		3.16382	7.70076		7.53135
	Mid-old_5		18.26		23.2	4.94		-0.41	1.32869			3.12748		2.99315	3.34035		3.29818	8.84585		8.65125
	Mid-old_6		18.19		23.09	4.9		-0.45	1.36604			3.98616		3.81495	3.86375		3.81496	9.00047		8.80247
	Old_5		19.72		22.89	3.17		-2.18	4.53154			3.98616		3.81495	3.81055		3.76244	9.06307		8.8637
	Old_6		19.36		22.79	3.43		-1.92	3.78423			4.53154		4.3369	3.56771		3.52267	9.31787		9.11289
												3.78423		3.6217	3.54307		3.49834	10.1965		9.97218
	Sample name	Gene	Ct Value	Gene	Ct Value	ΔCt	ΔCt mean of Young	ΔΔCt	2-ΔΔCt
	Young_1	Actin	15.97	p21Waf1	20.1	4.13		-0.27	1.20581
	Young_2		15.33		20	4.67	4.4	0.27	0.82932		Mean	p53	p21Waf1	p16INK4A
	Mid-old_1		14.98		18.65	3.67		-0.73	1.65864		Young	1	1	1
	Mid-old_2		14.65		18.77	4.12		-0.28	1.21419		Mid-old	1.47121	1.52039	1.22899
	Old_1		15.26		17.98	2.72		-1.68	3.20428		Old	3.69847	3.51007	8.82231
	Old_2		15.73		18.39	2.66		-1.74	3.34035
	Young_3	Actin	14.71	p21Waf1	24.09	9.38		-0.22	1.16473
	Young_4		14.27		24.09	9.82	9.6	0.22	0.858565
	Mid-old_3		14.91		23.88	8.97		-0.63	1.54756
	Mid-old_4		15.23		24.16	8.93		-0.67	1.59107
	Old-3		15.13		22.78	7.65		-1.95	3.86375
	Old-4		15.18		22.85	7.67		-1.93	3.81055
	Young_5	Actin	14.15	p21Waf1	21.1	6.95		-0.195	1.14472
	Young_6		14.08		21.42	7.34	7.145	0.195	0.873573
	Mid-old_5		14.55		21.04	6.49		-0.655	1.57462
	Mid-old_6		14.77		21.19	6.42		-0.725	1.6529
	Old_5		14.6		19.91	5.31		-1.835	3.56771
	Old_6		14.43		19.75	5.32		-1.825	3.54307
	Sample name	Gene	Ct Value	Gene	Ct Value	ΔCt	ΔCt mean of Young	ΔΔCt	2-ΔΔCt
	Young_1	Actin	15.97	p16INK4A	22.96	6.99		-0.275	1.20999
	Young_2		15.33		22.87	7.54	7.265	0.275	0.82645
	Mid-old_1		14.98		21.95	6.97		-0.295	1.22688
	Mid-old_2		14.65		21.37	6.72		-0.545	1.45902
	Old_1		15.26		19.58	4.32		-2.945	7.70076
	Old_2		15.73		19.85	4.12		-3.145	8.84585
	Young_3	Actin	16.34	p16INK4A	25.04	8.7		-0.03	1.02101
	Young_4		16.11		24.87	8.76	8.73	0.03	0.97942
	Mid-old_3		16.31		25.12	8.81		0.08	0.946058
	Mid-old_4		16.12		25.69	9.57		0.84	0.558644
	Old-3		16.11		21.67	5.56		-3.17	9.00047
	Old-4		16.13		21.68	5.55		-3.18	9.06307
	Young_5	Actin	13.92	p16INK4A	25.96	12.04		0.45	0.732043
	Young_6		14.5		25.64	11.14	11.59	-0.45	1.36604
	Mid-old_5		13.95		25.81	11.86		0.27	0.82932
	Mid-old_6		14.47		25.74	11.27		-0.32	1.24833
	Old_5		16.27		24.64	8.37		-3.22	9.31787
	Old_6		16.21		24.45	8.24		-3.35	10.1965

## Sheet: Fig. 1d
		Midold versus Young			Old versus Young
Abbreviation	Pathway	ES	NES	pval	ES	NES	pval
CYCLE	GOBP_POSITIVE_REGULATION_OF_MITOTIC_CELL_CYCLE	-0.24	-0.98	0.48	-0.46	-1.9	<0.01
ECM	GOMF_EXTRACELLULAR_MATRIX_STRUCTURAL_CONSTITUENT	-0.68	-2.83	<0.01	-0.34	-1.42	<0.01
INFLAM	HALLMARK_INFLAMMATORY_RESPONSE	0.25	1.11	0.25	0.43	1.78	<0.01
TISSUE	GOBP_TISSUE_MIGRATION	-0.25	-1.11	0.2	-0.27	-1.24	0.049

## Sheet: Fig. 1h
		Midold versus Young			Old versus Young
Abbreviation	Pathway	ES	NES	pval	ES	NES	pval
IFNg	GOBP_CELLULAR_RESPONSE_TO_INTERFERON_GAMMA	-0.31	-1.18	0.18	-0.36	-1.43	0.038
TNFa	HALLMARK_TNFA_SIGNALING_VIA_NFKB	-0.41	-1.76	<0.01	0.37	1.58	<0.01
IL-1b	REACTOME_INTERLEUKIN_1_SIGNALING	0.44	1.77	<0.01	0.25	0.98	0.49
IL-6	REACTOME_INTERLEUKIN_6_SIGNALING	-0.43	-1.03	0.44	0.32	0.79	0.76

## Sheet: Fig. 1i
	left upper panel																								left lower panel																								right lower panel
	Sample name	Gene	Ct Value	Gene	Ct Value	ΔCt	ΔCt mean of Young	ΔΔCt	2-ΔΔCt			IL1β			SAA1			IL1R1			IL1R2				Sample name	Gene	Ct Value	Gene	Ct Value	ΔCt	ΔCt mean of Young	ΔΔCt	2-ΔΔCt			IL6			IL6R			IL17D			IL6ST				Sample name
	Young_1	Actin	14.49	IL1β	24.31	9.82		-0.54	1.45397			2-ΔΔCt	2-ΔΔCt mean of Young	Fold	2-ΔΔCt	2-ΔΔCt mean of Young	Fold	2-ΔΔCt	2-ΔΔCt mean of Young	Fold	2-ΔΔCt	2-ΔΔCt mean of Young	Fold		Young_1	Actin	13.25	IL6	21.94	8.69		0.51	0.702222			2-ΔΔCt	2-ΔΔCt mean of Young	Fold	2-ΔΔCt	2-ΔΔCt mean of Young	Fold	2-ΔΔCt	2-ΔΔCt mean of Young	Fold	2-ΔΔCt	2-ΔΔCt mean of Young	Fold		Young_1
	Young_2		14.22		25.12	10.9	10.36	0.54	0.687771		Young	1.45397	1.02426	1.41954	1.20581	1.00788	1.19639	0.99654	1.01589	0.980956	1.13682	1.02677	1.10717		Young_2		14.01		21.68	7.67	8.18	-0.51	1.42405		Young	0.702222	1.03753	0.676822	0.815072	1.02989	0.791417	0.685391	1.21251	0.565267	1.02811	1.01521	1.01271		Young_2
	Mid-old_1		14.76		22.04	7.28		-3.08	8.45614			0.687771		0.671482	0.82932		0.822839	1.00347		0.987779	0.879649		0.856712		Mid-old_1		14.04		21.24	7.2		-0.98	1.97247			1.42405		1.37254	1.22688		1.19128	1.45902		1.20331	0.972655		0.958086		Mid-old_1
	Mid-old_2		14.35		21.97	7.62		-2.74	6.6807			1.03886		1.01425	1.05336		1.04513	0.926588		0.912097	0.750019		0.730463		Mid-old_2		13.46		21.04	7.58		-0.6	1.51572			1.23971		1.19487	1.16473		1.13093	0.460094		0.379456	0.837987		0.825436		Mid-old_2
	Old_1		14.59		23.41	8.82		-1.54	2.90795			0.962594		0.939796	0.949342		0.941924	1.07923		1.06235	1.3333		1.29853		Old_1		14		20.59	6.59		-1.59	3.01049			0.806642		0.777465	0.858565		0.833648	2.17347		1.79254	1.19334		1.17546		Old_1
	Old_2		14.05		23.5	9.45		-0.91	1.87905			0.952638		0.930076	0.907519		0.900428	1.34723		1.32616	1.27899		1.24564		Old_2		14.5		21.05	6.55		-1.63	3.09513			1.25701		1.21155	1.39959		1.35897	1.68763		1.39185	1.27456		1.25547		Old_2
	Young_3	Actin	15.03	IL1β	24.72	9.69		-0.055	1.03886			1.04972		1.02486	1.10191		1.09329	0.742262		0.730654	0.78187		0.761482		Young_3	Actin	14.57	IL6	22.06	7.49		-0.31	1.23971			0.795536		0.766761	0.714497		0.693761	0.809442		0.667577	0.784584		0.772832		Young_3
	Young_4		14.56		24.36	9.8	9.745	0.055	0.962594		Mid-old	8.45614		8.25587	5.93809		5.89169	0.78187		0.769642	1.24401		1.21157		Young_4		13.85		21.96	8.11	7.8	0.31	0.806642		Mid-old	1.97247		1.90112	1.91189		1.8564	1.31494		1.08448	1.91853		1.88979		Young_4
	Mid-old_3		15.06		21.9	6.84		-2.905	7.49018			6.6807		6.52248	5.38893		5.34682	0.744839		0.73319	1.20164		1.1703		Mid-old_3		14.27		21.34	7.07		-0.73	1.65864			1.51572		1.46089	1.68763		1.63865	1.67597		1.38224	1.60214		1.57814		Mid-old_3
	Mid-old_4		15.04		22.13	7.09		-2.655	6.29846			7.49018		7.31278	6.98858		6.93397	0.752623		0.740853	1.41912		1.38212		Mid-old_4		14.22		21.18	6.96		-0.84	1.79005			1.65864		1.59864	0.650671		0.631787	1.25701		1.03671	1.58557		1.56182		Mid-old_4
	Old-3		15.14		23.48	8.34		-1.405	2.64818			6.29846		6.14929	7.18506		7.12891	0.707107		0.696048	1.10573		1.0769		Old-3		14.86		21.24	6.38		-1.42	2.67586			1.79005		1.7253	0.61132		0.593578	0.82932		0.68397	1.74715		1.72098		Old-3
	Old-4		14.5		23.43	8.93		-0.815	1.7593			6.58873		6.43268	6.54322		6.49209	0.466516		0.459221	0.609205		0.59332		Old-4		14.35		20.78	6.43		-1.37	2.58471			1.75321		1.6898	1.14472		1.1115	1.58557		1.30768	0.230047		0.226601		Old-4
	Young_5	Actin	15.08	IL1β	25.11	10.03		0.07	0.952638			6.27667		6.12802	7.21		7.15366	0.363493		0.357809	0.613442		0.597447		Young_5	Actin	14.15	IL6	21.82	7.67		-0.33	1.25701			1.46409		1.41113	0.541488		0.525772	1.20164		0.991033	0.213159		0.209966		Young_5
	Young_6		15.06		24.95	9.89	9.96	-0.07	1.04972		Old	2.90795		2.83907	2.18859		2.17149	0.609205		0.599678	1.17691		1.14622		Young_6		13.34		21.67	8.33	8	0.33	0.795536		Old	3.01049		2.9016	3.28297		3.18769	5.87667		4.84671	1.75321		1.72695		Young_6
	Mid-old_5		14.98		22.22	7.24		-2.72	6.58873			1.87905		1.83454	2.01391		1.99817	0.639493		0.629492	2.77984		2.70735		Mid-old_5		13.82		21.01	7.19		-0.81	1.75321			3.09513		2.98318	2.68515		2.60722	4.04181		3.33343	1.71713		1.69141		Mid-old_5
	Mid-old_6		15.08		22.39	7.31		-2.65	6.27667			2.64818		2.58546	3.85038		3.82029	0.460094		0.452899	1.45902		1.42098		Mid-old_6		13.71		21.16	7.45		-0.55	1.46409			2.67586		2.57907	0.795536		0.772448	2.53151		2.08783	1.31494		1.29525		Mid-old_6
	Old_5		15.13		23.86	8.73		-1.23	2.34567			1.7593		1.71763	3.17114		3.14636	0.291183		0.28663	1.12117		1.09193		Old_5		14.16		20.88	6.72		-1.28	2.42839			2.58471		2.49121	0.602904		0.585406	1.32869		1.09582	1.09809		1.08165		Old_5
	Old_6		14.8		23.78	8.98		-0.98	1.97247			2.34567		2.29011	2.62079		2.60031	1.50525		1.48171	0.526681		0.512947		Old_6		13.85		20.53	6.68		-1.32	2.49666			2.42839		2.34055	1.13682		1.10382	1.82134		1.50213	0.0660636		0.0650741		Old_6
												1.97247		1.92575	2.44528		2.42617	0.812252		0.79955	0.855595		0.833285													2.49666		2.40635	0.949342		0.92179	1.04608		0.862745	0.0268302		0.0264283
		Gene	Ct Value	Gene	Ct Value	ΔCt	ΔCt mean of Young	ΔΔCt	2-ΔΔCt																	Gene	Ct Value	Gene	Ct Value	ΔCt	ΔCt mean of Young	ΔΔCt	2-ΔΔCt
	Young_1	Actin	14.49	SAA1	26.9	12.41		-0.27	1.20581																Young_1	Actin	16.44	IL6R	30.07	13.63		0.295	0.815072																Young_1
	Young_2		14.22		27.17	12.95	12.68	0.27	0.82932		Mean	IL1β	SAA1	IL1R1	IL1R2										Young_2		16.47		29.51	13.04	13.335	-0.295	1.22688		Mean	IL6	IL6R	IL17D	IL6ST										Young_2
	Mid-old_1		14.76		24.87	10.11		-2.57	5.93809		Young	1	1	1	1										Mid-old_1		16.8		29.2	12.4		-0.935	1.91189		Young	1	1	1	1										Mid-old_1
	Mid-old_2		14.35		24.6	10.25		-2.43	5.38893		Mid-old	6.80019	6.49119	0.626127	1.00528										Mid-old_2		16.71		29.29	12.58		-0.755	1.68763		Mid-old	1.63115	1.05962	1.08102	1.19788										Mid-old_2
	Old_1		14.59		26.14	11.55		-1.13	2.18859		Old	2.19876	2.6938	0.708326	1.28545										Old_1		17.54		29.16	11.62		-1.715	3.28297		Old	2.61699	1.52973	2.28811	0.981126										Old_1
	Old_2		14.05		25.72	11.67		-1.01	2.01391																Old_2		17.38		29.29	11.91		-1.425	2.68515																Old_2
	Young_3	Actin	15.03	SAA1	27.94	12.91		-0.075	1.05336																Young_3	Actin	17.29	IL6R	29.96	12.67		-0.22	1.16473																Young_3
	Young_4		14.56		27.62	13.06	12.985	0.075	0.949342																Young_4		16.77		29.88	13.11	12.89	0.22	0.858565																Young_4
	Mid-old_3		15.06		25.24	10.18		-2.805	6.98858																Mid-old_3		15.56		29.07	13.51		0.62	0.650671																Mid-old_3
	Mid-old_4		15.04		25.18	10.14		-2.845	7.18506																Mid-old_4		15.48		29.08	13.6		0.71	0.61132																Mid-old_4
	Old-3		15.14		26.18	11.04		-1.945	3.85038																Old-3		15.92		29.14	13.22		0.33	0.795536																Old-3
	Old-4		14.5		25.82	11.32		-1.665	3.17114																Old-4		15.57		29.19	13.62		0.73	0.602904																Old-4
	Young_5	Actin	15.08	SAA1	28.13	13.05		0.14	0.907519																Young_5	Actin	16.89	IL6R	30.45	13.56		-0.485	1.39959																Young_5
	Young_6		15.06		27.83	12.77	12.91	-0.14	1.10191																Young_6		16.04		30.57	14.53	14.045	0.485	0.714497																Young_6
	Mid-old_5		14.98		25.18	10.2		-2.71	6.54322																Mid-old_5		15.25		29.1	13.85		-0.195	1.14472																Mid-old_5
	Mid-old_6		15.08		25.14	10.06		-2.85	7.21																Mid-old_6		14.92		29.85	14.93		0.885	0.541488																Mid-old_6
	Old_5		15.13		26.65	11.52		-1.39	2.62079																Old_5		17.03		30.89	13.86		-0.185	1.13682																Old_5
	Old_6		14.8		26.42	11.62		-1.29	2.44528																Old_6		16.08		30.2	14.12		0.075	0.949342																Old_6
		Gene	Ct Value	Gene	Ct Value	ΔCt	ΔCt mean of Young	ΔΔCt	2-ΔΔCt																	Gene	Ct Value	Gene	Ct Value	ΔCt	ΔCt mean of Young	ΔΔCt	2-ΔΔCt
	Young_1	Actin	16.44	IL1R1	22.65	6.21		0.005	0.99654																Young_1	Actin	16.44	IL17D	36.1	19.66		0.545	0.685391																Young_1
	Young_2		16.47		22.67	6.2	6.205	-0.005	1.00347																Young_2		16.47		35.04	18.57	19.115	-0.545	1.45902																Young_2
	Mid-old_1		16.8		23.36	6.56		0.355	0.78187																Mid-old_1		16.8		35.52	18.72		-0.395	1.31494																Mid-old_1
	Mid-old_2		16.71		23.34	6.63		0.425	0.744839																Mid-old_2		16.71		35.08	18.37		-0.745	1.67597																Mid-old_2
	Old_1		17.54		24.46	6.92		0.715	0.609205																Old_1		17.54		34.1	16.56		-2.555	5.87667																Old_1
	Old_2		17.38		24.23	6.85		0.645	0.639493																Old_2		17.38		34.48	17.1		-2.015	4.04181																Old_2
	Young_3	Actin	15.29	IL1R1	22.64	7.35		0.11	0.926588																Young_3	Actin	15.29	IL17D	36.21	20.92		1.12	0.460094																Young_3
	Young_4		15.77		22.9	7.13	7.24	-0.11	1.07923																Young_4		15.77		34.45	18.68	19.8	-1.12	2.17347																Young_4
	Mid-old_3		15.56		23.21	7.65		0.41	0.752623																Mid-old_3		15.56		35.03	19.47		-0.33	1.25701																Mid-old_3
	Mid-old_4		15.48		23.22	7.74		0.5	0.707107																Mid-old_4		15.48		35.55	20.07		0.27	0.82932																Mid-old_4
	Old-3		15.92		24.28	8.36		1.12	0.460094																Old-3		15.92		34.38	18.46		-1.34	2.53151																Old-3
	Old-4		15.57		24.59	9.02		1.78	0.291183																Old-4		15.57		34.96	19.39		-0.41	1.32869																Old-4
	Young_5	Actin	16.89	IL1R1	22.16	5.27		-0.43	1.34723																Young_5	Actin	16.89	IL17D	36.36	19.47		-0.755	1.68763																Young_5
	Young_6		16.04		22.17	6.13	5.7	0.43	0.742262																Young_6		16.04		36.57	20.53	20	0.305	0.809442																Young_6
	Mid-old_5		15.25		22.05	6.8		1.1	0.466516																Mid-old_5		15.25		34.81	19.56		-0.665	1.58557																Mid-old_5
	Mid-old_6		14.92		22.08	7.16		1.46	0.363493																Mid-old_6		14.92		34.88	19.96		-0.265	1.20164																Mid-old_6
	Old_5		17.03		22.14	5.11		-0.59	1.50525																Old_5		17.03		36.39	19.36		-0.865	1.82134																Old_5
	Old_6		16.08		22.08	6		0.3	0.812252																Old_6		16.08		36.24	20.16		-0.065	1.04608																Old_6
		Gene	Ct Value	Gene	Ct Value	ΔCt	ΔCt mean of Young	ΔΔCt	2-ΔΔCt																	Gene	Ct Value	Gene	Ct Value	ΔCt	ΔCt mean of Young	ΔΔCt	2-ΔΔCt
	Young_1	Actin	16.44	IL1R2	30.5	14.06		-0.185	1.13682																Young_1	Actin	16.44	IL6ST	20.28	3.84		-0.04	1.02811																Young_1
	Young_2		16.47		30.9	14.43	14.245	0.185	0.879649																Young_2		16.47		20.39	3.92	3.88	0.04	0.972655																Young_2
	Mid-old_1		16.8		30.73	13.93		-0.315	1.24401																Mid-old_1		16.8		19.74	2.94		-0.94	1.91853																Mid-old_1
	Mid-old_2		16.71		30.69	13.98		-0.265	1.20164																Mid-old_2		16.71		19.91	3.2		-0.68	1.60214																Mid-old_2
	Old_1		17.54		31.55	14.01		-0.235	1.17691																Old_1		17.54		20.61	3.07		-0.81	1.75321																Old_1
	Old_2		17.38		30.15	12.77		-1.475	2.77984																Old_2		17.38		20.48	3.1		-0.78	1.71713																Old_2
	Young_3	Actin	15.29	IL1R2	30.78	15.49		0.415	0.750019																Young_3	Actin	15.29	IL6ST	20.44	5.15		0.255	0.837987																Young_3
	Young_4		15.77		30.43	14.66	15.075	-0.415	1.3333																Young_4		15.77		20.41	4.64	4.895	-0.255	1.19334																Young_4
	Mid-old_3		15.56		30.13	14.57		-0.505	1.41912																Mid-old_3		15.56		19.79	4.23		-0.665	1.58557																Mid-old_3
	Mid-old_4		15.48		30.41	14.93		-0.145	1.10573																Mid-old_4		15.48		19.57	4.09		-0.805	1.74715																Mid-old_4
	Old-3		15.92		30.45	14.53		-0.545	1.45902																Old-3		15.92		20.42	4.5		-0.395	1.31494																Old-3
	Old-4		15.57		30.48	14.91		-0.165	1.12117																Old-4		15.57		20.33	4.76		-0.135	1.09809																Old-4
	Young_5	Actin	16.81	IL1R2	30.34	13.53		-0.355	1.27899																Young_5	Actin	16.89	IL6ST	19.43	2.54		-0.35	1.27456																Young_5
	Young_6		16.04		30.28	14.24	13.885	0.355	0.78187																Young_6		16.04		19.28	3.24	2.89	0.35	0.784584																Young_6
	Mid-old_5		16.25		30.85	14.6		0.715	0.609205																Mid-old_5		15.25		20.26	5.01		2.12	0.230047																Mid-old_5
	Mid-old_6		16.15		30.74	14.59		0.705	0.613442																Mid-old_6		14.92		20.04	5.12		2.23	0.213159																Mid-old_6
	Old_5		16.03		30.84	14.81		0.925	0.526681																Old_5		17.03		23.84	6.81		3.92	0.0660636																Old_5
	Old_6		16.08		30.19	14.11		0.225	0.855595																Old_6		16.08		24.19	8.11		5.22	0.0268302																Old_6
[truncated: 19 more columns]

## Sheet: Fig. 1j
	upper panel																														left lower panel
	Sample name	Gene	Ct Value	Gene	Ct Value	ΔCt	ΔCt mean of Young	ΔΔCt	2-ΔΔCt			SLIT2			CXCL12			ROBO1			SH2B3			RNF113A			PADI2				Sample name	Gene	Ct Value	Gene	Ct Value	ΔCt	ΔCt mean of Young	ΔΔCt	2-ΔΔCt			IL10			IL11			IL1ra
	Young_1	Actin	13.25	SLIT2	17.59	4.34		0.535	0.690159			2-ΔΔCt	2-ΔΔCt mean of Young	Fold	2-ΔΔCt	2-ΔΔCt mean of Young	Fold	2-ΔΔCt	2-ΔΔCt mean of Young	Fold	2-ΔΔCt	2-ΔΔCt mean of Young	Fold	2-ΔΔCt	2-ΔΔCt mean of Young	Fold	2-ΔΔCt	2-ΔΔCt mean of Young	Fold		Young_1	Actin	13.25	IL10	26.48	13.23		0.355	0.78187			2-ΔΔCt	2-ΔΔCt mean of Young	Fold	2-ΔΔCt	2-ΔΔCt mean of Young	Fold	2-ΔΔCt	2-ΔΔCt mean of Young
	Young_2		14.01		17.28	3.27	3.805	-0.535	1.44894		Young	0.690159	1.02602	0.672655	0.895025	1.00351	0.891891	0.888843	0.822094	1.08119	0.962594	1.03786	0.927481	0.962594	1.02291	0.94104	0.568408	1.09291	0.520085		Young_2		14.01		26.53	12.52	12.875	-0.355	1.27899		Young	0.78187	1.01055	0.773705	0.607097	1.04564	0.580601	0.949342	1.00185
	Mid-old_1		14.04		18.4	4.36		0.555	0.680657			1.44894		1.41219	1.11729		1.11337	1.12506		1.36853	1.03886		1.00096	1.03886		1.0156	1.7593		1.60973		Mid-old_1		14.04		26.45	12.41		-0.465	1.38032			1.27899		1.26563	1.64718		1.57529	1.05336
	Mid-old_2		13.46		18.23	4.77		0.965	0.512278			0.904379		0.881442	1.07549		1.07173	0.364755		0.44369	1.1487		1.1068	1.17691		1.15055	1.21841		1.11483		Mid-old_2		13.46		26.58	13.12		0.245	0.843816			1.01045		0.9999	1.12896		1.07969	1.05702
	Old_1		14		20.3	6.3		2.495	0.17739			1.10573		1.07769	0.929805		0.926549	0.439825		0.535005	0.870551		0.838795	0.849685		0.830659	0.820742		0.750966		Old_1		14		27.91	13.91		1.035	0.488016			0.989657		0.979322	0.885768		0.847109	0.946058
	Old_2		14.5		20.59	6.09		2.285	0.205185			1.08673		1.05917	1.06069		1.05697	1.39959		1.70246	1.56917		1.51193	1.38992		1.35879	1.54221		1.4111		Old_2		14.5		27.92	13.42		0.545	0.685391			1.04972		1.03875	0.933033		0.892311	0.929805
	Young_3	Actin	14.09	SLIT2	18.01	3.92		0.145	0.904379			0.920188		0.89685	0.942785		0.939483	0.714497		0.869119	0.63728		0.614034	0.719467		0.703356	0.64842		0.593294		Young_3	Actin	14.09	IL10	23.5	9.41		-0.015	1.01045			0.952638		0.94269	1.07177		1.025	1.07549
	Young_4		13.94		17.57	3.63	3.775	-0.145	1.10573		Mid-old	0.680657		0.663394	0.423373		0.42189	1.38511		1.68486	1.56374		1.5067	1.17691		1.15055	2.57576		2.35678		Young_4		13.94		23.38	9.44	9.425	0.015	0.989657		Mid-old	1.38032		1.3659	0.702222		0.671574	0.49141
	Mid-old_3		13.82		18.56	4.74		0.965	0.512278			0.512278		0.499286	0.358489		0.357234	1.81504		2.20782	1.63014		1.57068	1.14472		1.11909	2.77984		2.54351		Mid-old_3		13.82		24.35	10.53		1.105	0.464902			0.843816		0.835004	0.747425		0.714804	0.284204
	Mid-old_4		14.02		18.38	4.36		0.585	0.666649			0.512278		0.499286	0.306721		0.305647	0.430773		0.523995	0.435275		0.419398	0.354781		0.346837	0.51943		0.47527		Mid-old_4		14.02		24.16	10.14		0.715	0.609205			0.464902		0.460048	0.477973		0.457112	0.476319
	Old-3		14.73		20.5	5.77		1.995	0.250868			0.666649		0.649742	0.357249		0.355998	0.35233		0.428577	0.432269		0.416501	0.342696		0.335022	0.421908		0.386039		Old-3		14.73		25.01	10.28		0.855	0.552865			0.609205		0.602843	0.416099		0.397939	0.496546
	Old-4		14.17		20.75	6.58		2.805	0.143091			0.641713		0.625438	0.413225		0.411778	0.719467		0.875164	0.376312		0.362585	0.413225		0.403972	0.359733		0.32915		Old-4		14.17		25.26	11.09		1.665	0.315344			0.463294		0.458456	1.09429		1.04653	0.609205
	Young_5	Actin	13.75	SLIT2	17.28	3.53		-0.12	1.08673			0.493116		0.48061	0.390935		0.389566	0.564482		0.68664	0.325335		0.313468	0.345079		0.337352	0.399149		0.365215		Young_5	Actin	13.75	IL10	26.51	12.76		-0.07	1.04972			0.68302		0.675887	0.779165		0.745158	0.560583
	Young_6		13.74		17.51	3.77	3.65	0.12	0.920188		Old	0.17739		0.172891	0.293209		0.292182	2.69447		3.27757	3.32879		3.20737	2.83825		2.77469	3.87716		3.54754		Young_6		13.74		26.64	12.9	12.83	0.07	0.952638		Old	0.488016		0.48292	0.193446		0.185003	0.680657
	Mid-old_5		13.68		17.97	4.29		0.64	0.641713			0.205185		0.199981	0.251739		0.250857	2.23457		2.71815	2.6666		2.56933	2.64818		2.58888	3.77114		3.45053		Mid-old_5		13.68		27.62	13.94		1.11	0.463294			0.685391		0.678234	0.325335		0.311136	0.685391
	Mid-old_6		13.64		18.31	4.67		1.02	0.493116			0.250868		0.244505	0.242322		0.241474	0.879649		1.07001	0.692555		0.667292	0.685391		0.670044	0.216885		0.198446		Mid-old_6		13.64		27.02	13.38		0.55	0.68302			0.552865		0.547092	0.218393		0.208862	0.773782
	Old_5		14.95		19.99	5.04		1.39	0.381565			0.143091		0.139461	0.274523		0.273562	0.512278		0.623139	0.466516		0.449499	0.449066		0.439011	0.187505		0.171564		Old_5		14.95		27.87	12.92		0.09	0.939523			0.315344		0.312051	0.139178		0.133103	0.397768
	Old_6		14.78		20.43	5.65		2	0.25			0.381565		0.371887	0.257921		0.257018	1.82134		2.21549	1.97247		1.90051	1.12896		1.10368	1.39959		1.2806		Old_6		14.78		27.44	12.66		-0.17	1.12506			0.939523		0.929712	0.378929		0.362391	0.771105
												0.25		0.243659	0.270744		0.269796	1.04608		1.27246	0.773782		0.745557	0.552865		0.540485	0.630689		0.57707													1.12506		1.11331	0.463294		0.443074	0.787308
		Gene	Ct Value	Gene	Ct Value	ΔCt	ΔCt mean of Young	ΔΔCt	2-ΔΔCt																							Gene	Ct Value	Gene	Ct Value	ΔCt	ΔCt mean of Young	ΔΔCt	2-ΔΔCt
	Young_1	Actin	14.47	CXCL12	22.39	7.92		0.16	0.895025																						Young_1	Actin	13.25	IL11	27.15	13.9		0.72	0.607097
	Young_2		14.51		22.11	7.6	7.76	-0.16	1.11729		Mean	SLIT2	CXCL12	ROBO1	SH2B3	RNF113A	PADI2														Young_2		14.01		26.47	12.46	13.18	-0.72	1.64718		Mean	IL10	IL11	IL1ra	IL13	TGFβ
	Mid-old_1		14.49		23.49	9		1.24	0.423373		Young	1	1	1	1	1	1														Mid-old_1		14.04		27.73	13.69		0.51	0.702222		Young	1	1	1	1	1
	Mid-old_2		14.33		23.57	9.24		1.48	0.358489		Mid-old	0.569626	0.373685	1.06784	0.764888	0.615471	1.07599														Mid-old_2		13.46		27.06	13.6		0.42	0.747425		Mid-old	0.733024	0.672187	0.485482	1.1792	0.908613
	Old_1		14.77		24.3	9.53		1.77	0.293209		Old	0.228731	0.264148	1.8628	1.58993	1.3528	1.53763														Old_1		14		29.55	15.55		2.37	0.193446		Old	0.67722	0.273928	0.681411	0.924785	0.709851
	Old_2		14.59		24.34	9.75		1.99	0.251739																						Old_2		14.5		29.3	14.8		1.62	0.325335
	Young_3	Actin	14.75	CXCL12	22.09	7.34		-0.105	1.07549																						Young_3	Actin	14.09	IL11	26.98	12.89		-0.175	1.12896
	Young_4		14.82		22.37	7.55	7.445	0.105	0.929805																						Young_4		13.94		27.18	13.24	13.065	0.175	0.885768
	Mid-old_3		14.57		23.72	9.15		1.705	0.306721																						Mid-old_3		13.82		27.95	14.13		1.065	0.477973
	Mid-old_4		14.78		23.71	8.93		1.485	0.357249																						Mid-old_4		14.02		28.35	14.33		1.265	0.416099
	Old-3		14.94		24.43	9.49		2.045	0.242322																						Old-3		14.73		29.99	15.26		2.195	0.218393
	Old-4		15.08		24.39	9.31		1.865	0.274523																						Old-4		14.17		30.08	15.91		2.845	0.139178
	Young_5	Actin	15.18	CXCL12	22.81	7.63		-0.085	1.06069																						Young_5	Actin	13.75	IL11	27.56	13.81		0.1	0.933033
	Young_6		15.2		23	7.8	7.715	0.085	0.942785																						Young_6		13.74		27.35	13.61	13.71	-0.1	1.07177
	Mid-old_5		15.15		24.14	8.99		1.275	0.413225																						Mid-old_5		13.68		27.26	13.58		-0.13	1.09429
	Mid-old_6		14.95		24.02	9.07		1.355	0.390935																						Mid-old_6		13.64		27.71	14.07		0.36	0.779165
	Old_5		15.29		24.96	9.67		1.955	0.257921																						Old_5		14.95		30.06	15.11		1.4	0.378929
	Old_6		15.42		25.02	9.6		1.885	0.270744																						Old_6		14.78		29.6	14.82		1.11	0.463294
		Gene	Ct Value	Gene	Ct Value	ΔCt	ΔCt mean of Young	ΔΔCt	2-ΔΔCt																							Gene	Ct Value	Gene	Ct Value	ΔCt	ΔCt mean of Young	ΔΔCt	2-ΔΔCt
	Young_1	Actin	16.44	ROBO1	23.79	7.35		0.17	0.888843																						Young_1	Actin	15.22	IL1ra	28.43	13.21		0.075	0.949342
	Young_2		16.47		23.48	7.01	7.18	-0.17	1.12506																						Young_2		15.11		28.17	13.06	13.135	-0.075	1.05336
	Mid-old_1		16.8		23.51	6.71		-0.47	1.38511																						Mid-old_1		15.88		30.04	14.16		1.025	0.49141
	Mid-old_2		16.71		23.03	6.32		-0.86	1.81504																						Mid-old_2		15.48		30.43	14.95		1.815	0.284204
	Old_1		17.54		23.29	5.75		-1.43	2.69447																						Old_1		16.57		30.26	13.69		0.555	0.680657
	Old_2		17.38		23.4	6.02		-1.16	2.23457																						Old_2		16.46		30.14	13.68		0.545	0.685391
	Young_3	Actin	15.29	ROBO1	23.72	8.43		1.455	0.364755																						Young_3	Actin	15.18	IL1ra	28.22	13.04		-0.08	1.05702
	Young_4		15.77		23.93	8.16	8.295	1.185	0.439825																						Young_4		15.19		28.39	13.2	13.12	0.08	0.946058
	Mid-old_3		15.56		23.75	8.19		1.215	0.430773																						Mid-old_3		15.48		29.67	14.19		1.07	0.476319
	Mid-old_4		15.48		23.96	8.48		1.505	0.35233																						Mid-old_4		15.62		29.75	14.13		1.01	0.496546
	Old-3		15.92		23.08	7.16		0.185	0.879649																						Old-3		16.54		30.03	13.49		0.37	0.773782
	Old-4		15.57		23.51	7.94		0.965	0.512278																						Old-4		16.52		30.97	14.45		1.33	0.397768
	Young_5	Actin	16.89	ROBO1	23.63	6.74		-0.485	1.39959																						Young_5	Actin	14.91	IL1ra	28.28	13.37		0.105	0.929805
	Young_6		16.04		23.75	7.71	7.225	0.485	0.714497																						Young_6		15.35		28.51	13.16	13.265	-0.105	1.07549
	Mid-old_5		15.25		22.95	7.7		0.475	0.719467																						Mid-old_5		15.53		29.51	13.98		0.715	0.609205
	Mid-old_6		14.92		22.97	8.05		0.825	0.564482																						Mid-old_6		15.52		29.62	14.1		0.835	0.560583
	Old_5		17.03		23.39	6.36		-0.865	1.82134																						Old_5		16.4		30.04	13.64		0.375	0.771105
	Old_6		16.08		23.24	7.16		-0.065	1.04608																						Old_6		16.5		30.11	13.61		0.345	0.787308
		Gene	Ct Value	Gene	Ct Value	ΔCt	ΔCt mean of Young	ΔΔCt	2-ΔΔCt																							Gene	Ct Value	Gene	Ct Value	ΔCt	ΔCt mean of Young	ΔΔCt	2-ΔΔCt
	Young_1	Actin	16.44	SH2B3	23.06	6.62		0.055	0.962594																						Young_1	Actin	15.22	IL13	37.19	21.97		0.21	0.864537
	Young_2		16.47		22.98	6.51	6.565	-0.055	1.03886																						Young_2		15.11		36.66	21.55	21.76	-0.21	1.15669
	Mid-old_1		16.8		22.72	5.92		-0.645	1.56374																						Mid-old_1		15.88		36.94	21.06		-0.7	1.6245
	Mid-old_2		16.71		22.57	5.86		-0.705	1.63014																						Mid-old_2		15.48		36.84	21.36		-0.4	1.31951
	Old_1		17.54		22.37	4.83		-1.735	3.32879																						Old_1		16.57		38.47	21.9		0.14	0.907519
	Old_2		17.38		22.53	5.15		-1.415	2.6666																						Old_2		16.46		38.38	21.92		0.16	0.895025
	Young_3	Actin	17.29	SH2B3	23.06	5.77		-0.2	1.1487																						Young_3	Actin	15.18	IL13	37.29	22.11		0.32	0.80107
	Young_4		16.77		22.94	6.17	5.97	0.2	0.870551																						Young_4		15.19		36.66	21.47	21.79	-0.32	1.24833
	Mid-old_3		15.56		22.73	7.17		1.2	0.435275																						Mid-old_3		15.48		38.48	23		1.21	0.432269
	Mid-old_4		15.48		22.66	7.18		1.21	0.432269																						Mid-old_4		15.62		38.59	22.97		1.18	0.441351
	Old-3		15.92		22.42	6.5		0.53	0.692555																						Old-3		16.54		38.67	22.13		0.34	0.790041
	Old-4		15.57		22.64	7.07		1.1	0.466516																						Old-4		16.52		38.06	21.54		-0.25	1.18921
	Young_5	Actin	16.89	SH2B3	25.38	8.49		-0.65	1.56917																						Young_5	Actin	14.91	IL13	37.89	22.98		0.565	0.675955
	Young_6		16.04		25.83	9.79	9.14	0.65	0.63728																						Young_6		15.35		37.2	21.85	22.415	-0.565	1.47939
	Mid-old_5		15.25		25.8	10.55		1.41	0.376312																						Mid-old_5		15.53		37.05	21.52		-0.895	1.85961
	Mid-old_6		14.92		25.68	10.76		1.62	0.325335																						Mid-old_6		15.52		37.2	21.68		-0.735	1.6644
	Old_5		17.03		25.19	8.16		-0.98	1.97247																						Old_5		16.4		38.92	22.52		0.105	0.929805
	Old_6		16.08		25.59	9.51		0.37	0.773782																						Old_6		16.5		38.85	22.35		-0.065	1.04608
		Gene	Ct Value	Gene	Ct Value	ΔCt	ΔCt mean of Young	ΔΔCt	2-ΔΔCt																							Gene	Ct Value	Gene	Ct Value	ΔCt	ΔCt mean of Young	ΔΔCt	2-ΔΔCt
	Young_1	Actin	16.44	RNF113A	23.95	7.51		0.055	0.962594																						Young_1	Actin	15.22	TGFβ	20.69	5.47		0.075	0.949342
	Young_2		16.47		23.87	7.4	7.455	-0.055	1.03886																						Young_2		15.11		20.43	5.32	5.395	-0.075	1.05336
	Mid-old_1		16.8		24.02	7.22		-0.235	1.17691																						Mid-old_1		15.88		20.98	5.1		-0.295	1.22688
	Mid-old_2		16.71		23.97	7.26		-0.195	1.14472																						Mid-old_2		15.48		21.09	5.61		0.215	0.861546
	Old_1		17.54		23.49	5.95		-1.505	2.83825																						Old_1		16.57		22.08	5.51		0.115	0.923382
	Old_2		17.38		23.43	6.05		-1.405	2.64818																						Old_2		16.46		22.9	6.44		1.045	0.484645
	Young_3	Actin	17.29	RNF113A	24.01	6.72		-0.235	1.17691																						Young_3	Actin	15.18	TGFβ	20.65	5.47		-0.005	1.00347
	Young_4		16.77		23.96	7.19	6.955	0.235	0.849685																						Young_4		15.19		20.67	5.48	5.475	0.005	0.99654
	Mid-old_3		15.56		24.01	8.45		1.495	0.354781																						Mid-old_3		15.48		21.05	5.57		0.095	0.936272
	Mid-old_4		15.48		23.98	8.5		1.545	0.342696																						Mid-old_4		15.62		21.03	5.41		-0.065	1.04608
	Old-3		15.92		23.42	7.5		0.545	0.685391																						Old-3		16.54		22.72	6.18		0.705	0.613442
	Old-4		15.57		23.68	8.11		1.155	0.449066																						Old-4		16.52		22.01	5.49		0.015	0.989657
	Young_5	Actin	16.89	RNF113A	23.43	6.54		-0.475	1.38992																						Young_5	Actin	14.91	TGFβ	20.18	5.27		0.245	0.843816
	Young_6		16.04		23.53	7.49	7.015	0.475	0.719467																						Young_6		15.35		20.13	4.78	5.025	-0.245	1.18509
	Mid-old_5		15.25		23.54	8.29		1.275	0.413225																						Mid-old_5		15.53		21.03	5.5		0.475	0.719467
	Mid-old_6		14.92		23.47	8.55		1.535	0.345079																						Mid-old_6		15.52		21.08	5.56		0.535	0.690159
	Old_5		17.03		23.87	6.84		-0.175	1.12896																						Old_5		16.4		22.11	5.71		0.685	0.622006
	Old_6		16.08		23.95	7.87		0.855	0.552865																						Old_6		16.5		22.15	5.65		0.625	0.64842
		Gene	Ct Value	Gene	Ct Value	ΔCt	ΔCt mean of Young	ΔΔCt	2-ΔΔCt
	Young_1	Actin	16.44	PADI2	35.15	18.71		0.815	0.568408
	Young_2		16.47		33.55	17.08	17.895	-0.815	1.7593
	Mid-old_1		16.8		33.33	16.53		-1.365	2.57576
	Mid-old_2		16.71		33.13	16.42		-1.475	2.77984
	Old_1		17.54		33.48	15.94		-1.955	3.87716
	Old_2		17.38		33.36	15.98		-1.915	3.77114
	Young_3	Actin	17.29	PADI2	34.13	16.84		-0.285	1.21841
	Young_4		16.77		34.18	17.41	17.125	0.285	0.820742
	Mid-old_3		15.56		33.63	18.07		0.945	0.51943
	Mid-old_4		15.48		33.85	18.37		1.245	0.421908
	Old-3		15.92		35.25	19.33		2.205	0.216885
	Old-4		15.57		35.11	19.54		2.415	0.187505
	Young_5	Actin	16.89	PADI2	33.19	16.3		-0.625	1.54221
	Young_6		16.04		33.59	17.55	16.925	0.625	0.64842
	Mid-old_5		15.25		33.65	18.4		1.475	0.359733
	Mid-old_6		14.92		33.17	18.25		1.325	0.399149
	Old_5		17.03		33.47	16.44		-0.485	1.39959
	Old_6		16.08		33.67	17.59		0.665	0.630689
[truncated: 7 more columns]

## Sheet: Fig. 1m
	Sample name	Gene	Ct Value	Gene	Ct Value	ΔCt	ΔCt mean of Young	ΔΔCt	2-ΔΔCt			Caveolin1			Caveolin2			KPNA2			KPNB1
	Young_1	Actin	14.42	Caveolin1	16.9	2.48		-0.09	1.06437			2-ΔΔCt	2-ΔΔCt mean of Young	Fold	2-ΔΔCt	2-ΔΔCt mean of Young	Fold	2-ΔΔCt	2-ΔΔCt mean of Young	Fold	2-ΔΔCt	2-ΔΔCt mean of Young	Fold
	Young_2		14.3		16.96	2.66	2.57	0.09	0.939523		Young	1.06437	1.00315	1.06103	1.09429	1.00136	1.09281	1.07177	1.00139	1.07029	1.06807	1.00247	1.06543
	Mid-old_1		14.54		17.56	3.02		0.45	0.732043			0.939523		0.936571	0.913831		0.912592	0.933033		0.93174	0.936272		0.933964
	Mid-old_2		14.51		17.26	2.75		0.18	0.882703			0.949342		0.94636	0.99654		0.995189	0.942785		0.941478	1.04247		1.0399
	Old_1		14.92		19.06	4.14		1.57	0.336808			1.05336		1.05005	1.00347		1.00211	1.06069		1.05922	0.959264		0.956899
	Old_2		15.18		19.69	4.51		1.94	0.260616			0.895025		0.892213	1.00347		1.00211	0.993092		0.991716	0.91067		0.908424
	Young_3	Actin	17.96	Caveolin1	19.66	1.7		0.075	0.949342			1.11729		1.11378	0.99654		0.995189	1.00696		1.00556	1.09809		1.09539
	Young_4		18.19		19.74	1.55	1.625	-0.075	1.05336		Mid-old	0.732043		0.729743	0.562529		0.561766	0.619854		0.618995	0.65293		0.65132
	Mid-old_3		17.4		19.43	2.03		0.405	0.755236			0.882703		0.87993	0.521233		0.520526	0.678302		0.677362	0.699793		0.698068
	Mid-old_4		18.13		19.63	1.5		-0.125	1.09051			0.755236		0.752864	0.515842		0.515142	0.537747		0.537002	0.673617		0.671956
	Old-3		15.87		20.77	4.9		3.275	0.103306			1.09051		1.08708	0.439825		0.439228	0.560583		0.559806	0.479632		0.478449
	Old-4		16.04		20.85	4.81		3.185	0.109956			0.574349		0.572545	0.671286		0.670376	0.63728		0.636397	0.626332		0.624788
	Young_5	Actin	16.34	Caveolin1	21.63	5.29		0.16	0.895025			0.965936		0.962902	0.45219		0.451576	0.76313		0.762072	0.537747		0.536421
	Young_6		16.53		21.5	4.97	5.13	-0.16	1.11729		Old	0.336808		0.33575	0.219151		0.218854	0.223756		0.223446	0.556711		0.555338
	Mid-old_5		16.32		22.25	5.93		0.8	0.574349			0.260616		0.259798	0.287175		0.286785	0.334482		0.334018	0.576343		0.574922
	Mid-old_6		16.89		22.07	5.18		0.05	0.965936			0.103306		0.102982	0.20805		0.207767	0.195467		0.195197	0.386891		0.385937
	Old_5		16.45		24.03	7.58		2.45	0.183011			0.109956		0.109611	0.17254		0.172306	0.144086		0.143886	0.503478		0.502236
	Old_6		16.41		24.18	7.77		2.64	0.160428			0.183011		0.182436	0.382889		0.38237	0.104386		0.104241	0.442884		0.441792
												0.160428		0.159924	0.359733		0.359245	0.194791		0.194521	0.474671		0.473501
		Gene	Ct Value	Gene	Ct Value	ΔCt	ΔCt mean of Young	ΔΔCt	2-ΔΔCt
	Young_1	Actin	14.42	Caveolin2	19.14	4.72		-0.13	1.09429
	Young_2		14.3		19.28	4.98	4.85	0.13	0.913831		Mean	Caveolin1	Caveolin2	KPNA2	KPNB1
	Mid-old_1		14.54		20.22	5.68		0.83	0.562529		Young	1	1	1	1
	Mid-old_2		14.51		20.3	5.79		0.94	0.521233		Mid-old	0.830844	0.526436	0.631939	0.610167
	Old_1		14.92		21.96	7.04		2.19	0.219151		Old	0.19175	0.271221	0.199218	0.488954
	Old_2		15.18		21.83	6.65		1.8	0.287175
	Young_3	Actin	15.2	Caveolin2	21.53	6.33		0.005	0.99654
	Young_4		15.37		21.69	6.32	6.325	-0.005	1.00347
	Mid-old_3		15.49		22.77	7.28		0.955	0.515842
	Mid-old_4		15.07		22.58	7.51		1.185	0.439825
	Old-3		15.68		24.27	8.59		2.265	0.20805
	Old-4		15.36		24.22	8.86		2.535	0.17254
	Young_5	Actin	15.64	Caveolin2	22.15	6.51		-0.005	1.00347
	Young_6		15.66		22.18	6.52	6.515	0.005	0.99654
	Mid-old_5		15.65		22.74	7.09		0.575	0.671286
	Mid-old_6		15.23		22.89	7.66		1.145	0.45219
	Old_5		15.81		23.71	7.9		1.385	0.382889
	Old_6		15.6		23.59	7.99		1.475	0.359733
		Gene	Ct Value	Gene	Ct Value	ΔCt	ΔCt mean of Young	ΔΔCt	2-ΔΔCt
	Young_1	Actin	14.42	KPNA2	19.91	5.49		-0.1	1.07177
	Young_2		14.3		19.99	5.69	5.59	0.1	0.933033
	Mid-old_1		14.54		20.82	6.28		0.69	0.619854
	Mid-old_2		14.51		20.66	6.15		0.56	0.678302
	Old_1		14.92		22.67	7.75		2.16	0.223756
	Old_2		15.18		22.35	7.17		1.58	0.334482
	Young_3	Actin	15.2	KPNA2	22.16	6.96		0.085	0.942785
	Young_4		15.37		22.16	6.79	6.875	-0.085	1.06069
	Mid-old_3		15.49		23.26	7.77		0.895	0.537747
	Mid-old_4		15.07		22.78	7.71		0.835	0.560583
	Old-3		15.68		24.91	9.23		2.355	0.195467
	Old-4		15.36		25.03	9.67		2.795	0.144086
	Young_5	Actin	16.21	KPNA2	21.48	5.27		0.01	0.993092
	Young_6		16.12		21.37	5.25	5.26	-0.01	1.00696
	Mid-old_5		16.19		22.1	5.91		0.65	0.63728
	Mid-old_6		16.28		21.93	5.65		0.39	0.76313
	Old_5		16.31		24.83	8.52		3.26	0.104386
	Old_6		16.42		24.04	7.62		2.36	0.194791
		Gene	Ct Value	Gene	Ct Value	ΔCt	ΔCt mean of Young	ΔΔCt	2-ΔΔCt
	Young_1	Actin	14.42	KPNB1	19.66	5.24		-0.095	1.06807
	Young_2		14.3		19.73	5.43	5.335	0.095	0.936272
	Mid-old_1		14.54		20.49	5.95		0.615	0.65293
	Mid-old_2		14.51		20.36	5.85		0.515	0.699793
	Old_1		14.92		21.1	6.18		0.845	0.556711
	Old_2		15.18		21.31	6.13		0.795	0.576343
	Young_3	Actin	15.2	KPNB1	22.13	6.93		-0.06	1.04247
	Young_4		15.37		22.42	7.05	6.99	0.06	0.959264
	Mid-old_3		15.49		23.05	7.56		0.57	0.673617
	Mid-old_4		15.07		23.12	8.05		1.06	0.479632
	Old-3		15.68		24.04	8.36		1.37	0.386891
	Old-4		15.36		23.34	7.98		0.99	0.503478
	Young_5	Actin	16.21	KPNB1	21.44	5.23		0.135	0.91067
	Young_6		16.12		21.08	4.96	5.095	-0.135	1.09809
	Mid-old_5		16.19		21.96	5.77		0.675	0.626332
	Mid-old_6		16.28		22.27	5.99		0.895	0.537747
	Old_5		16.31		22.58	6.27		1.175	0.442884
	Old_6		16.42		22.59	6.17		1.075	0.474671

## Sheet: Fig. 1n
		right lower panel (Western blot)

## Sheet: Fig. 3b
	left panel
	Sample name	Gene	Ct Value	Gene	Ct Value	ΔCt	ΔCt mean of Control	ΔΔCt	2-ΔΔCt			IL1β			IL6			IL8			MMP1			MMP3			MMP9
	Control_1	Actin	15.45	IL1β	18.22	2.77		-0.08	1.05702			2-ΔΔCt	2-ΔΔCt mean of Control	Fold	2-ΔΔCt	2-ΔΔCt mean of Control	Fold	2-ΔΔCt	2-ΔΔCt mean of Control	Fold	2-ΔΔCt	2-ΔΔCt mean of Control	Fold	2-ΔΔCt	2-ΔΔCt mean of Control	Fold	2-ΔΔCt	2-ΔΔCt mean of Control	Fold
	Control_2		15.26		18.19	2.93	2.85	0.08	0.946058		Control	1.05702	1.00477	1.052	1.07923	1.00343	1.07554	1.02456	1.00573	1.01872	1.08298	1.00219	1.08061	1.02101	1.00043	1.02046	1.01045	1.00946	1.00098
	rhSAA1 (100 ng/ml)_1		15.45		17.82	2.37		-0.48	1.39474			0.946058		0.941563	0.926588		0.923424	0.976032		0.970469	0.923382		0.921364	0.97942		0.978895	0.989657		0.980383
	rhSAA1 (100 ng/ml)_2		15.48		18	2.52		-0.33	1.25701			0.936272		0.931825	1.00347		1.00004	1.11342		1.10708	0.96929		0.967171	0.97942		0.978895	1.18509		1.17399
	Control_3	Actin	16.34	IL1β	24.41	8.07		0.095	0.936272			1.06807		1.06299	0.99654		0.993137	0.898132		0.893014	1.03168		1.02943	1.02101		1.02046	0.843816		0.835909
	Control_4		16.3		24.18	7.88	7.975	-0.095	1.06807			1.15669		1.15119	1.12896		1.12511	1.1607		1.15409	1.07923		1.07687	1.04247		1.04915	0.846745		0.838811
	rhSAA1 (100 ng/ml)_3		16.29		24.2	7.91		-0.065	1.04608			0.864537		0.86043	0.885768		0.882743	0.861546		0.856636	0.926588		0.924562	0.959264		0.952127	1.18099		1.16993
	rhSAA1 (100 ng/ml)_4		16.58		23.94	7.36		-0.615	1.53156		rhSAA1 (100 ng/ml)	1.39474		1.38812	1.71713		1.71127	1.38032		1.37245	1.32409		1.32119	1.44393		1.44315	5.15153		5.10325
	Control_5	Actin	16.08	IL1β	24.1	8.02		-0.21	1.15669			1.25701		1.25104	1.61328		1.60777	1.39959		1.39161	1.15269		1.15017	1.50525		1.50444	4.90754		4.86155
	Control_6		16		24.44	8.44	8.23	0.21	0.864537			1.04608		1.04112	1.64148		1.63588	1.28788		1.28054	1.25266		1.24993	1.65864		1.65775	6.12623		6.06883
	rhSAA1 (100 ng/ml)_5		16.02		23.94	7.92		-0.31	1.23971			1.53156		1.52428	1.45902		1.45404	0.867539		0.862594	1.51047		1.50717	1.27456		1.27388	6.43081		6.37055
	rhSAA1 (100 ng/ml)_6		16.32		23.96	7.64		-0.59	1.50525			1.23971		1.23382	1.48968		1.48459	1.73508		1.72519	1.23114		1.22845	2.32947		2.34441	5.1337		5.0856
												1.50525		1.4981	1.96564		1.95893	1.67597		1.66642	1.54756		1.54418	1.70527		1.70436	5.85634		5.80147
	Sample name	Gene	Ct Value	Gene	Ct Value	ΔCt	ΔCt mean of Control	ΔΔCt	2-ΔΔCt
	Control_1	Actin	15.45	IL6	17.22	1.77		-0.11	1.07923
	Control_2		15.26		17.25	1.99	1.88	0.11	0.926588		Mean	IL1β	IL6	IL8	MMP1	MMP3	MMP9
	rhSAA1 (100 ng/ml)_1		15.45		16.55	1.1		-0.78	1.71713		Control	1	1	1	1	1	1
	rhSAA1 (100 ng/ml)_2		15.48		16.67	1.19		-0.69	1.61328		rhSAA1 (100 ng/ml)	1.32275	1.64208	1.38313	1.33352	1.65466	5.54854
	Control_3	Actin	16.34	IL6	20.81	4.47		-0.005	1.00347
	Control_4		16.3		20.78	4.48	4.475	0.005	0.99654
	rhSAA1 (100 ng/ml)_3		16.29		20.05	3.76		-0.715	1.64148
	rhSAA1 (100 ng/ml)_4		16.58		20.51	3.93		-0.545	1.45902
	Control_5	Actin	16.08	IL6	20.83	4.75		-0.175	1.12896
	Control_6		16		21.1	5.1	4.925	0.175	0.885768
	rhSAA1 (100 ng/ml)_5		16.02		20.37	4.35		-0.575	1.48968
	rhSAA1 (100 ng/ml)_6		16.32		20.27	3.95		-0.975	1.96564
	Sample name	Gene	Ct Value	Gene	Ct Value	ΔCt	ΔCt mean of Control	ΔΔCt	2-ΔΔCt
	Control_1	Actin	15.45	IL8	26	10.55		-0.035	1.02456
	Control_2		15.26		25.88	10.62	10.585	0.035	0.976032
	rhSAA1 (100 ng/ml)_1		15.45		25.57	10.12		-0.465	1.38032
	rhSAA1 (100 ng/ml)_2		15.48		25.58	10.1		-0.485	1.39959
	Control_3	Actin	16.34	IL8	18.79	2.45		-0.155	1.11342
	Control_4		16.3		19.06	2.76	2.605	0.155	0.898132
	rhSAA1 (100 ng/ml)_3		16.29		18.53	2.24		-0.365	1.28788
	rhSAA1 (100 ng/ml)_4		16.58		19.39	2.81		0.205	0.867539
	Control_5	Actin	16.08	IL8	18.78	2.7		-0.215	1.1607
	Control_6		16		19.13	3.13	2.915	0.215	0.861546
	rhSAA1 (100 ng/ml)_5		16.02		18.14	2.12		-0.795	1.73508
	rhSAA1 (100 ng/ml)_6		16.32		18.49	2.17		-0.745	1.67597
	Sample name	Gene	Ct Value	Gene	Ct Value	ΔCt	ΔCt mean of Control	ΔΔCt	2-ΔΔCt
	Control_1	Actin	15.45	MMP1	24.61	9.16		-0.115	1.08298
	Control_2		15.26		24.65	9.39	9.275	0.115	0.923382
	rhSAA1 (100 ng/ml)_1		15.45		24.32	8.87		-0.405	1.32409
	rhSAA1 (100 ng/ml)_2		15.48		24.55	9.07		-0.205	1.15269
	Control_3	Actin	16.34	MMP1	16.78	0.44		0.045	0.96929
	Control_4		16.3		16.65	0.35	0.395	-0.045	1.03168
	rhSAA1 (100 ng/ml)_3		16.29		16.36	0.07		-0.325	1.25266
	rhSAA1 (100 ng/ml)_4		16.58		16.38	-0.2		-0.595	1.51047
	Control_5	Actin	16.08	MMP1	16.43	0.35		-0.11	1.07923
	Control_6		16		16.57	0.57	0.46	0.11	0.926588
	rhSAA1 (100 ng/ml)_5		16.02		16.18	0.16		-0.3	1.23114
	rhSAA1 (100 ng/ml)_6		16.32		16.15	-0.17		-0.63	1.54756
	Sample name	Gene	Ct Value	Gene	Ct Value	ΔCt	ΔCt mean of Control	ΔΔCt	2-ΔΔCt
	Control_1	Actin	15.45	MMP3	18.74	3.29		-0.03	1.02101
	Control_2		15.26		18.61	3.35	3.32	0.03	0.97942
	rhSAA1 (100 ng/ml)_1		15.45		18.24	2.79		-0.53	1.44393
	rhSAA1 (100 ng/ml)_2		15.48		18.21	2.73		-0.59	1.50525
	Control_3	Actin	13.97	MMP3	17.52	3.55		0.03	0.97942
	Control_4		13.89		17.38	3.49	3.52	-0.03	1.02101
	rhSAA1 (100 ng/ml)_3		14.64		17.43	2.79		-0.73	1.65864
	rhSAA1 (100 ng/ml)_4		14.47		17.64	3.17		-0.35	1.27456
	Control_5	Actin	13.96	MMP3	21.81	7.85		-0.06	1.04247
	Control_6		13.9		21.87	7.97	7.91	0.06	0.959264
	rhSAA1 (100 ng/ml)_5		14.63		21.32	6.69		-1.22	2.32947
	rhSAA1 (100 ng/ml)_6		14.47		21.61	7.14		-0.77	1.70527
	Sample name	Gene	Ct Value	Gene	Ct Value	ΔCt	ΔCt mean of Control	ΔΔCt	2-ΔΔCt
	Control_1	Actin	15.25	MMP9	28.01	12.76		-0.015	1.01045
	Control_2		15.23		28.02	12.79	12.775	0.015	0.989657
	rhSAA1 (100 ng/ml)_1		15.15		25.56	10.41		-2.365	5.15153
	rhSAA1 (100 ng/ml)_2		14.53		25.01	10.48		-2.295	4.90754
	Control_3	Actin	16.34	MMP9	27.45	11.11		-0.245	1.18509
	Control_4		16.3		27.9	11.6	11.355	0.245	0.843816
	rhSAA1 (100 ng/ml)_3		16.29		25.03	8.74		-2.615	6.12623
	rhSAA1 (100 ng/ml)_4		16.58		25.25	8.67		-2.685	6.43081
	Control_5	Actin	16.08	MMP9	27.74	11.66		0.24	0.846745
	Control_6		16		27.18	11.18	11.42	-0.24	1.18099
	rhSAA1 (100 ng/ml)_5		16.02		25.08	9.06		-2.36	5.1337
	rhSAA1 (100 ng/ml)_6		16.32		25.19	8.87		-2.55	5.85634

## Sheet: Fig. 3c
	left panel
	Sample name	Gene	Ct Value	Gene	Ct Value	ΔCt	ΔCt mean of Control	ΔΔCt	2-ΔΔCt			MMP1			MMP3			MMP9
	Control_1	Actin	16.09	MMP1	17.51	1.42		0.665	0.630689			2-ΔΔCt	2-ΔΔCt mean of Control	Fold	2-ΔΔCt	2-ΔΔCt mean of Control	Fold	2-ΔΔCt	2-ΔΔCt mean of Control	Fold
	Control_2		16.94		17.03	0.09	0.755	-0.665	1.58557		Control	0.630689	1.03651	0.608473	1.11342	1.18544	0.939246	0.837987	1.01137	0.828569
	rhSAA1 (100 ng/ml)_1		16.82		17.54	0.72		-0.035	1.02456			1.58557		1.52972	0.898132		0.757635	1.19334		1.17992
	rhSAA1 (100 ng/ml)_2		16.02		18.01	1.99		1.235	0.424842			1.01045		0.974858	1.05702		0.891666	0.82645		0.817162
	rhSAA1 (200 ng/ml)_1		16.73		16.39	-0.34		-1.095	2.13613			0.989657		0.954796	0.946058		0.798064	1.20999		1.1964
	rhSAA1 (200 ng/ml)_2		16.17		17.07	0.9		0.145	0.904379			0.949342		0.915901	2.18102		1.83983	1.02101		1.00954
	Control_3	Actin	15.39	MMP1	16.12	0.73		-0.015	1.01045			1.05336		1.01626	0.917004		0.773555	0.97942		0.968413
	Control_4		15.33		16.09	0.76	0.745	0.015	0.989657		rhSAA1 (100 ng/ml)	1.02456		0.988467	1.6644		1.40403	1.72309		1.70373
	rhSAA1 (100 ng/ml)_3		15.03		16.08	1.05		0.305	0.809442			0.424842		0.409877	1.83401		1.54711	1.35191		1.33672
	rhSAA1 (100 ng/ml)_4		15.34		16.23	0.89		0.145	0.904379			0.809442		0.780929	1.1487		0.969005	1.31494		1.30016
	rhSAA1 (200 ng/ml)_3		15.24		15.33	0.09		-0.655	1.57462			0.904379		0.872522	1.20581		1.01718	1.97931		1.95707
	rhSAA1 (200 ng/ml)_4		15.13		14.55	-0.58		-1.325	2.50533			0.942785		0.909575	0.885768		0.747205	0.907519		0.89732
	Control_5	Actin	15.98	MMP1	17.45	1.47		0.075	0.949342			0.714497		0.689329	0.744839		0.628322	1.08673		1.07452
	Control_6		15.82		17.14	1.32	1.395	-0.075	1.05336		rhSAA1 (200 ng/ml)	2.13613		2.06089	2.70382		2.28086	3.47015		3.43115
	rhSAA1 (100 ng/ml)_5		15.77		17.25	1.48		0.085	0.942785			0.904379		0.872522	2.00694		1.69299	3.3058		3.26865
	rhSAA1 (100 ng/ml)_6		15.51		17.39	1.88		0.485	0.714497			1.57462		1.51915	1.72907		1.45859	3.28297		3.24607
	rhSAA1 (200 ng/ml)_5		15.5		16.38	0.88		-0.515	1.42899			2.50533		2.41708	2.28153		1.92462	2.79917		2.76771
	rhSAA1 (200 ng/ml)_6		15.81		16.05	0.24		-1.155	2.22684			1.42899		1.37866	1.68763		1.42363	3.18215		3.14638
												2.22684		2.1484	1.54221		1.30096	3.78423		3.7417
	Sample name	Gene	Ct Value	Gene	Ct Value	ΔCt	ΔCt mean of Control	ΔΔCt	2-ΔΔCt
	Control_1	Actin	16.01	MMP3	26.43	10.42		-0.155	1.11342
	Control_2		16.04		26.77	10.73	10.575	0.155	0.898132		Mean	MMP1	MMP3	MMP9
	rhSAA1 (100 ng/ml)_1		16.68		26.52	9.84		-0.735	1.6644		Control	1	1	1
	rhSAA1 (100 ng/ml)_2		16.64		26.34	9.7		-0.875	1.83401		rhSAA1 (100 ng/ml)	0.775117	1.05214	1.37825
	rhSAA1 (200 ng/ml)_1		16.03		25.17	9.14		-1.435	2.70382		rhSAA1 (200 ng/ml)	1.73278	1.68028	3.26694
	rhSAA1 (200 ng/ml)_2		16.05		25.62	9.57		-1.005	2.00694
	Control_3	Actin	15.39	MMP3	24.6	9.21		-0.08	1.05702
	Control_4		15.33		24.7	9.37	9.29	0.08	0.946058
	rhSAA1 (100 ng/ml)_3		13.82		22.91	9.09		-0.2	1.1487
	rhSAA1 (100 ng/ml)_4		14.02		23.04	9.02		-0.27	1.20581
	rhSAA1 (200 ng/ml)_3		15.24		23.74	8.5		-0.79	1.72907
	rhSAA1 (200 ng/ml)_4		15.13		23.23	8.1		-1.19	2.28153
	Control_5	Actin	16.98	MMP3	32.54	15.56		-1.125	2.18102
	Control_6		15.82		32.63	16.81	16.185	0.125	0.917004
	rhSAA1 (100 ng/ml)_5		15.77		32.63	16.86		0.175	0.885768
	rhSAA1 (100 ng/ml)_6		15.51		32.62	17.11		0.425	0.744839
	rhSAA1 (200 ng/ml)_5		15.5		31.43	15.93		-0.755	1.68763
	rhSAA1 (200 ng/ml)_6		15.81		31.87	16.06		-0.625	1.54221
	Sample name	Gene	Ct Value	Gene	Ct Value	ΔCt	ΔCt mean of Control	ΔΔCt	2-ΔΔCt
	Control_1	Actin	16.01	MMP9	33.51	17.5		0.255	0.837987
	Control_2		16.04		33.03	16.99	17.245	-0.255	1.19334
	rhSAA1 (100 ng/ml)_1		16.08		32.54	16.46		-0.785	1.72309
	rhSAA1 (100 ng/ml)_2		16.2		33.01	16.81		-0.435	1.35191
	rhSAA1 (200 ng/ml)_1		16.03		31.48	15.45		-1.795	3.47015
	rhSAA1 (200 ng/ml)_2		16.05		31.57	15.52		-1.725	3.3058
	Control_3	Actin	14.5	MMP9	31.25	16.75		0.275	0.82645
	Control_4		14.33		30.53	16.2	16.475	-0.275	1.20999
	rhSAA1 (100 ng/ml)_3		14.52		30.6	16.08		-0.395	1.31494
	rhSAA1 (100 ng/ml)_4		14.99		30.48	15.49		-0.985	1.97931
	rhSAA1 (200 ng/ml)_3		14.77		29.53	14.76		-1.715	3.28297
	rhSAA1 (200 ng/ml)_4		14.89		29.88	14.99		-1.485	2.79917
	Control_5	Actin	15.98	MMP9	26.65	10.67		-0.03	1.02101
	Control_6		15.82		26.55	10.73	10.7	0.03	0.97942
	rhSAA1 (100 ng/ml)_5		15.77		26.61	10.84		0.14	0.907519
	rhSAA1 (100 ng/ml)_6		15.51		26.09	10.58		-0.12	1.08673
	rhSAA1 (200 ng/ml)_5		15.5		24.53	9.03		-1.67	3.18215
	rhSAA1 (200 ng/ml)_6		15.81		24.59	8.78		-1.92	3.78423

## Sheet: Fig. 3e
	Sample name	Gene	Ct Value	Gene	Ct Value	ΔCt	ΔCt mean of Control	ΔΔCt	2-ΔΔCt			FBXO30			FBXO32			TRIM63
	Control_1	Actin	15.19	FBXO30	24.89	9.7		-0.07	1.04972			2-ΔΔCt	2-ΔΔCt mean of Control	Fold	2-ΔΔCt	2-ΔΔCt mean of Control	Fold	2-ΔΔCt	2-ΔΔCt mean of Control	Fold
	Control_2		15.19		25.03	9.84	9.77	0.07	0.952638		Control	1.04972	1.00338	1.04618	1.06807	1.00614	1.06154	1.23542	1.03878	1.1893
	rhSAA1 (100 ng/ml)_1		15.38		24.01	8.63		-1.14	2.20381			0.952638		0.94943	0.936272		0.930555	0.809442		0.779225
	rhSAA1 (100 ng/ml)_2		15.42		24.04	8.62		-1.15	2.21914			1.03886		1.03536	0.965936		0.960038	1.23114		1.18519
	rhSAA1 (200 ng/ml)_1		15.28		23.46	8.18		-1.59	3.01049			0.962594		0.959353	1.03526		1.02894	0.812252		0.781931
	rhSAA1 (200 ng/ml)_2		15.36		23.53	8.17		-1.6	3.03143			0.879649		0.876687	0.837987		0.83287	1.45902		1.40455
	Control_3	Actin	15.26	FBXO30	23.31	8.05		-0.055	1.03886			1.13682		1.13299	1.19334		1.18605	0.685391		0.659805
	Control_4		15.36		23.52	8.16	8.105	0.055	0.962594		rhSAA1 (100 ng/ml)	2.20381		2.19639	2.07772		2.06503	1.23542		1.1893
	rhSAA1 (100 ng/ml)_3		15.5		23.04	7.54		-0.565	1.47939			2.21914		2.21167	2.25793		2.24414	1.19334		1.14879
	rhSAA1 (100 ng/ml)_4		15.23		23.01	7.78		-0.325	1.25266			1.47939		1.47441	1.54756		1.53812	1.14076		1.09818
	rhSAA1 (200 ng/ml)_3		15.45		22.42	6.97		-1.135	2.19619			1.25266		1.24845	1.36604		1.3577	1.17283		1.12905
	rhSAA1 (200 ng/ml)_4		15.49		22.41	6.92		-1.185	2.27363			1.88557		1.87922	1.73508		1.72448	1.63014		1.56929
	Control_5	Actin	13.71	FBXO30	23.05	9.34		0.185	0.879649			1.6077		1.60229	1.73508		1.72448	1.3333		1.28353
	Control_6		14.21		23.18	8.97	9.155	-0.185	1.13682		rhSAA1 (200 ng/ml)	3.01049		3.00036	3.74509		3.72222	2.09217		2.01407
	rhSAA1 (100 ng/ml)_5		14.41		22.65	8.24		-0.915	1.88557			3.03143		3.02122	3.12748		3.10838	2.68515		2.58491
	rhSAA1 (100 ng/ml)_6		14.65		23.12	8.47		-0.685	1.6077			2.19619		2.18879	2.25012		2.23638	2.94854		2.83847
	rhSAA1 (200 ng/ml)_5		14.48		22.33	7.85		-1.305	2.47084			2.27363		2.26598	2.34567		2.33135	3.34035		3.21565
	rhSAA1 (200 ng/ml)_6		14.59		22.17	7.58		-1.575	2.97935			2.47084		2.46252	3.06312		3.04441	3.74509		3.60528
												2.97935		2.96932	3.19319		3.1737	3.54307		3.41081
	Sample name	Gene	Ct Value	Gene	Ct Value	ΔCt	ΔCt mean of Control	ΔΔCt	2-ΔΔCt
	Control_1	Actin	15.19	FBXO32	25.31	10.12		-0.095	1.06807
	Control_2		15.19		25.5	10.31	10.215	0.095	0.936272		Mean	FBXO30	FBXO32	TRIM63
	rhSAA1 (100 ng/ml)_1		15.38		24.54	9.16		-1.055	2.07772		Control	1	1	1
	rhSAA1 (100 ng/ml)_2		15.42		24.46	9.04		-1.175	2.25793		rhSAA1 (100 ng/ml)	1.76874	1.77566	1.23636
	rhSAA1 (200 ng/ml)_1		15.28		23.59	8.31		-1.905	3.74509		rhSAA1 (200 ng/ml)	2.65136	2.93607	2.94486
	rhSAA1 (200 ng/ml)_2		15.36		23.93	8.57		-1.645	3.12748
	Control_3	Actin	15.26	FBXO32	24.26	9		0.05	0.965936
	Control_4		15.36		24.26	8.9	8.95	-0.05	1.03526
	rhSAA1 (100 ng/ml)_3		15.5		23.82	8.32		-0.63	1.54756
	rhSAA1 (100 ng/ml)_4		15.23		23.73	8.5		-0.45	1.36604
	rhSAA1 (200 ng/ml)_3		15.45		23.23	7.78		-1.17	2.25012
	rhSAA1 (200 ng/ml)_4		15.49		23.21	7.72		-1.23	2.34567
	Control_5	Actin	13.71	FBXO32	26.77	13.06		0.255	0.837987
	Control_6		14.21		26.76	12.55	12.805	-0.255	1.19334
	rhSAA1 (100 ng/ml)_5		14.41		26.42	12.01		-0.795	1.73508
	rhSAA1 (100 ng/ml)_6		14.65		26.66	12.01		-0.795	1.73508
	rhSAA1 (200 ng/ml)_5		14.48		25.67	11.19		-1.615	3.06312
	rhSAA1 (200 ng/ml)_6		14.59		25.72	11.13		-1.675	3.19319
	Sample name	Gene	Ct Value	Gene	Ct Value	ΔCt	ΔCt mean of Control	ΔΔCt	2-ΔΔCt
	Control_1	Actin	14.45	TRIM63	36.28	21.83		-0.305	1.23542
	Control_2		14.02		36.46	22.44	22.135	0.305	0.809442
	rhSAA1 (100 ng/ml)_1		14.29		36.12	21.83		-0.305	1.23542
	rhSAA1 (100 ng/ml)_2		14.15		36.03	21.88		-0.255	1.19334
	rhSAA1 (200 ng/ml)_1		14.27		35.34	21.07		-1.065	2.09217
	rhSAA1 (200 ng/ml)_2		14.47		35.18	20.71		-1.425	2.68515
	Control_3	Actin	15.26	TRIM63	35.04	19.78		-0.3	1.23114
	Control_4		15.36		35.74	20.38	20.08	0.3	0.812252
	rhSAA1 (100 ng/ml)_3		15.5		35.39	19.89		-0.19	1.14076
	rhSAA1 (100 ng/ml)_4		15.23		35.08	19.85		-0.23	1.17283
	rhSAA1 (200 ng/ml)_3		15.45		33.97	18.52		-1.56	2.94854
	rhSAA1 (200 ng/ml)_4		15.49		33.83	18.34		-1.74	3.34035
	Control_5	Actin	15.39	TRIM63	33.57	18.18		-0.545	1.45902
	Control_6		15.33		34.6	19.27	18.725	0.545	0.685391
	rhSAA1 (100 ng/ml)_5		15.03		33.05	18.02		-0.705	1.63014
	rhSAA1 (100 ng/ml)_6		15.34		33.65	18.31		-0.415	1.3333
	rhSAA1 (200 ng/ml)_5		15.24		32.06	16.82		-1.905	3.74509
	rhSAA1 (200 ng/ml)_6		15.13		32.03	16.9		-1.825	3.54307

[truncated: 46 more sheets: Fig. 3g, Fig. 3h, Fig. 3i, Fig. 3j, Fig. 3k, Fig. 4b, Fig. 4d, Fig. 4e, Fig. 4f, Fig. 4h, Fig. 5b, Fig. 5d, Fig. 5f, Fig. 5g, Fig. 5h, Fig. 5i, Fig. 5j, Fig. 6a, Fig. 6b, Fig. 6c …]
